# Supplementary material for: The immune factors have complex causal regulation effects on kidney stone disease: a mendelian randomization study
Source: BMC Immunol. 2024 Jun 14;25:34. doi: 10.1186/s12865-024-00627-x (PMC11177369; doi:10.1186/s12865-024-00627-x)
Supplement: Supplementary file 1 — Supplementary Material 1 [file 12865_2024_627_MOESM1_ESM.xlsx]

## Sheet: B cell
MR analysis results after FDR correction according to cell panel classification of important immune traits (B cell)
rank	outcome	exposure	Panel	Trait type	method	nsnp	β	se	p-value	lo_ci	up_ci	or	or_lci95	or_uci95	estimate	q-value
1	KSD	BAFF-R on transitional	B cell	MFI	Inverse variance weighted	143	0.0251812	0.00803987	0.00173595	0.00942306	0.0409394	1.0255	1.00947	1.04179	1.03 (1.01-1.04)	0.326359
2	KSD	BAFF-R on IgD+ CD38br	B cell	MFI	Inverse variance weighted	158	0.022271	0.00716802	0.00188998	0.0082217	0.0363203	1.02252	1.00826	1.03699	1.02 (1.01-1.04)	0.177658
3	KSD	BAFF-R on unsw mem	B cell	MFI	Inverse variance weighted	184	0.0212117	0.00694451	0.00225472	0.00760044	0.0348229	1.02144	1.00763	1.03544	1.02 (1.01-1.04)	0.141296
4	KSD	BAFF-R on naive-mature B cell	B cell	MFI	Inverse variance weighted	178	0.0216355	0.00716927	0.00254608	0.00758373	0.0356873	1.02187	1.00761	1.03633	1.02 (1.01-1.04)	0.119666
5	KSD	BAFF-R on sw mem	B cell	MFI	Inverse variance weighted	179	0.0211517	0.00703121	0.00262742	0.00737058	0.0349329	1.02138	1.0074	1.03555	1.02 (1.01-1.04)	0.0987911
6	KSD	BAFF-R on IgD+ CD38dim	B cell	MFI	Inverse variance weighted	174	0.0198653	0.00680169	0.00349314	0.00653397	0.0331966	1.02006	1.00656	1.03375	1.02 (1.01-1.03)	0.109452
7	KSD	BAFF-R on CD24+ CD27+	B cell	MFI	Inverse variance weighted	188	0.0195494	0.00703262	0.00543902	0.00576543	0.0333333	1.01974	1.00578	1.0339	1.02 (1.01-1.03)	0.146077
8	KSD	BAFF-R on IgD- CD38dim	B cell	MFI	Inverse variance weighted	182	0.0196311	0.00714812	0.00602667	0.00562076	0.0336414	1.01983	1.00564	1.03421	1.02 (1.01-1.03)	0.141627
9	KSD	BAFF-R on memory B cell	B cell	MFI	Inverse variance weighted	181	0.019355	0.00726918	0.00775367	0.00510742	0.0336026	1.01954	1.00512	1.03417	1.02 (1.01-1.03)	0.161966
10	KSD	BAFF-R on IgD- CD38-	B cell	MFI	Inverse variance weighted	181	0.0185342	0.0069797	0.00792041	0.00485399	0.0322144	1.01871	1.00487	1.03274	1.02 (1.00-1.03)	0.148904
11	KSD	IgD- CD38br %B cell	B cell	Relative count	Inverse variance weighted	12	-0.0815844	0.030917	0.00831942	-0.142182	-0.0209872	0.921655	0.867464	0.979232	0.92 (0.87-0.98)	0.142187
12	KSD	BAFF-R on B cell	B cell	MFI	Inverse variance weighted	178	0.0183344	0.00718949	0.0107671	0.00424302	0.0324258	1.0185	1.00425	1.03296	1.02 (1.00-1.03)	0.168684
13	KSD	BAFF-R on IgD+ CD24+	B cell	MFI	Inverse variance weighted	174	0.0180199	0.00711298	0.011297	0.00407841	0.0319613	1.01818	1.00409	1.03248	1.02 (1.00-1.03)	0.163372
14	KSD	BAFF-R on IgD+ CD24-	B cell	MFI	Inverse variance weighted	174	0.0173595	0.00696831	0.0127311	0.0037016	0.0310174	1.01751	1.00371	1.0315	1.02 (1.00-1.03)	0.17096
15	KSD	BAFF-R on IgD+ CD38-	B cell	MFI	Inverse variance weighted	184	0.0181443	0.00732595	0.0132599	0.0037854	0.0325031	1.01831	1.00379	1.03304	1.02 (1.00-1.03)	0.166191
16	KSD	BAFF-R on IgD+	B cell	MFI	Inverse variance weighted	184	0.0167008	0.00700727	0.0171556	0.00296657	0.0304351	1.01684	1.00297	1.0309	1.02 (1.00-1.03)	0.201578
17	KSD	CD27 on CD24+ CD27+	B cell	MFI	Inverse variance weighted	73	0.0189659	0.00847179	0.0251748	0.00236117	0.0355706	1.01915	1.00236	1.03621	1.02 (1.00-1.04)	0.278404
18	KSD	IgD- CD27- %lymphocyte	B cell	Relative count	Inverse variance weighted	18	-0.0555791	0.0250107	0.0262692	-0.1046	-0.00655804	0.945937	0.900685	0.993463	0.95 (0.90-0.99)	0.274367
19	KSD	CD20 on memory B cell	B cell	MFI	Inverse variance weighted	46	-0.0411039	0.0198036	0.0379332	-0.079919	-0.00228883	0.959729	0.923191	0.997714	0.96 (0.92-1.00)	0.375339
20	KSD	CD38 on transitional	B cell	MFI	Inverse variance weighted	28	-0.0423881	0.0208234	0.0417902	-0.0832019	-0.00157432	0.958498	0.920165	0.998427	0.96 (0.92-1.00)	0.392828
21	KSD	BAFF-R on IgD+ CD38- unsw mem	B cell	MFI	Inverse variance weighted	103	0.0149504	0.00758001	0.0485702	9.36e-05	0.0298072	1.01506	1.00009	1.03026	1.02 (1.00-1.03)	0.434819
22	KSD	CD25 on CD24+ CD27+	B cell	MFI	Inverse variance weighted	35	-0.0118551	0.00605198	0.0501273	-0.023717	6.8e-06	0.988215	0.976562	1.00001	0.99 (0.98-1.00)	0.42836
23	KSD	CD19 on sw mem	B cell	MFI	Inverse variance weighted	25	0.034274	0.0175419	0.0507204	-0.000108089	0.0686561	1.03487	0.999892	1.07107	1.03 (1.00-1.07)	0.414584
24	KSD	CD24 on memory B cell	B cell	MFI	Inverse variance weighted	32	-0.0234302	0.0120715	0.052265	-0.0470903	0.000230028	0.976842	0.954001	1.00023	0.98 (0.95-1.00)	0.409409
25	KSD	CD27 on T cell	B cell	MFI	Inverse variance weighted	22	-0.0395163	0.0204877	0.0537574	-0.0796721	0.0006395	0.961254	0.923419	1.00064	0.96 (0.92-1.00)	0.404256
26	KSD	CD24 on IgD+ CD24+	B cell	MFI	Inverse variance weighted	31	-0.0207752	0.010787	0.0541119	-0.0419177	0.000367409	0.979439	0.958949	1.00037	0.98 (0.96-1.00)	0.391271
27	KSD	CD20 on transitional	B cell	MFI	Inverse variance weighted	22	0.0156397	0.00817399	0.0557035	-0.000381334	0.0316607	1.01576	0.999619	1.03217	1.02 (1.00-1.03)	0.387862
28	KSD	CD25 on sw mem	B cell	MFI	Inverse variance weighted	30	-0.0253122	0.0136277	0.0632524	-0.0520224	0.00139802	0.975005	0.949308	1.0014	0.98 (0.95-1.00)	0.424695
29	KSD	CD24 on sw mem	B cell	MFI	Inverse variance weighted	45	0.0189903	0.0103508	0.0665538	-0.00129721	0.0392778	1.01917	0.998704	1.04006	1.02 (1.00-1.04)	0.431452
30	KSD	CD20- CD38- AC	B cell	Absolute count	Inverse variance weighted	12	-0.0681351	0.0375164	0.069349	-0.141667	0.00539715	0.934134	0.86791	1.00541	0.93 (0.87-1.01)	0.434587
31	KSD	BAFF-R on IgD+ CD38- naive	B cell	MFI	Inverse variance weighted	101	0.0147072	0.00817255	0.0719253	-0.00131095	0.0307255	1.01482	0.99869	1.0312	1.01 (1.00-1.03)	0.436192
32	KSD	CD25 on IgD- CD38-	B cell	MFI	Inverse variance weighted	29	-0.0286594	0.0161314	0.0756314	-0.060277	0.00295825	0.971747	0.941504	1.00296	0.97 (0.94-1.00)	0.444335
33	KSD	CD25 on CD20- CD38-	B cell	MFI	Inverse variance weighted	18	-0.0381561	0.0223416	0.087664	-0.0819457	0.00563342	0.962563	0.921322	1.00565	0.96 (0.92-1.01)	0.499419
34	KSD	CD19 on CD20-	B cell	MFI	Inverse variance weighted	14	0.0428793	0.0251674	0.0884257	-0.00644888	0.0922074	1.04381	0.993572	1.09659	1.04 (0.99-1.10)	0.488942
35	KSD	CD25 on IgD- CD38dim	B cell	MFI	Inverse variance weighted	28	-0.0247467	0.0147087	0.0924812	-0.0535758	0.00408237	0.975557	0.947834	1.00409	0.98 (0.95-1.00)	0.496756
36	KSD	CD25 on IgD+ CD24+	B cell	MFI	Inverse variance weighted	37	-0.0206936	0.0123121	0.0928108	-0.0448254	0.00343811	0.979519	0.956164	1.00344	0.98 (0.96-1.00)	0.484678
37	KSD	IgD+ CD38dim AC	B cell	Absolute count	Inverse variance weighted	26	-0.0130912	0.00787726	0.0965337	-0.0285306	0.00234825	0.986994	0.971873	1.00235	0.99 (0.97-1.00)	0.490496
38	KSD	CD19 on IgD+ CD38-	B cell	MFI	Inverse variance weighted	25	-0.0225494	0.0136152	0.0976825	-0.0492351	0.00413637	0.977703	0.951957	1.00414	0.98 (0.95-1.00)	0.483271
39	KSD	CD38 on CD3- CD19-	B cell	MFI	Inverse variance weighted	15	-0.0360541	0.022252	0.105175	-0.079668	0.00755979	0.964588	0.923423	1.00759	0.96 (0.92-1.01)	0.507
40	KSD	IgD+ CD24- %lymphocyte	B cell	Relative count	Inverse variance weighted	17	0.0502869	0.0311742	0.106724	-0.0108144	0.111388	1.05157	0.989244	1.11783	1.05 (0.99-1.12)	0.501601
41	KSD	CD20 on CD24+ CD27+	B cell	MFI	Inverse variance weighted	52	-0.0238661	0.0149023	0.109266	-0.0530746	0.00534244	0.976416	0.948309	1.00536	0.98 (0.95-1.01)	0.501023
42	KSD	CD20 on sw mem	B cell	MFI	Inverse variance weighted	54	-0.0221583	0.0139804	0.112975	-0.0495598	0.00524316	0.978085	0.951648	1.00526	0.98 (0.95-1.01)	0.505698
43	KSD	CD19 on IgD+	B cell	MFI	Inverse variance weighted	18	-0.0192925	0.0123029	0.116852	-0.0434061	0.0048212	0.980892	0.957522	1.00483	0.98 (0.96-1.00)	0.510888
44	KSD	BAFF-R on CD20- CD38-	B cell	MFI	Inverse variance weighted	24	0.0371351	0.0240358	0.122348	-0.009975	0.0842453	1.03783	0.990075	1.0879	1.04 (0.99-1.09)	0.522759
45	KSD	CD19 on IgD- CD38dim	B cell	MFI	Inverse variance weighted	23	0.0260642	0.0168724	0.122399	-0.00700569	0.059134	1.02641	0.993019	1.06092	1.03 (0.99-1.06)	0.511354
46	KSD	IgD- CD38dim %B cell	B cell	Relative count	Inverse variance weighted	19	0.0216611	0.0140356	0.122757	-0.00584858	0.0491708	1.0219	0.994168	1.0504	1.02 (0.99-1.05)	0.501704
47	KSD	BAFF-R on CD20-	B cell	MFI	Inverse variance weighted	16	0.0616068	0.0403804	0.127094	-0.0175387	0.140752	1.06354	0.982614	1.15114	1.06 (0.98-1.15)	0.508376
48	KSD	Sw mem AC	B cell	Absolute count	Inverse variance weighted	16	0.0354521	0.0232563	0.127407	-0.0101302	0.0810344	1.03609	0.989921	1.08441	1.04 (0.99-1.08)	0.49901
49	KSD	Unsw mem %B cell	B cell	Relative count	Inverse variance weighted	29	0.0204003	0.0134348	0.128898	-0.00593199	0.0467325	1.02061	0.994086	1.04784	1.02 (0.99-1.05)	0.494547
50	KSD	IgD on IgD+ CD24+	B cell	MFI	Inverse variance weighted	71	-0.0195007	0.0132538	0.141201	-0.0454781	0.00647669	0.980688	0.955541	1.0065	0.98 (0.96-1.01)	0.530917
51	KSD	Naive-mature B cell %lymphocyte	B cell	Relative count	Inverse variance weighted	20	-0.0460101	0.0315323	0.144526	-0.107813	0.0157932	0.955032	0.897795	1.01592	0.96 (0.90-1.02)	0.532762
52	KSD	IgD- CD38- %lymphocyte	B cell	Relative count	Inverse variance weighted	25	-0.0350282	0.0245368	0.153413	-0.0831202	0.0130639	0.965578	0.920241	1.01315	0.97 (0.92-1.01)	0.554648
53	KSD	CD25 on IgD+ CD38br	B cell	MFI	Inverse variance weighted	19	-0.0412509	0.0292168	0.157982	-0.0985157	0.016014	0.959588	0.906181	1.01614	0.96 (0.91-1.02)	0.560389
54	KSD	CD20 on CD20- CD38-	B cell	MFI	Inverse variance weighted	13	-0.0366805	0.0259832	0.158038	-0.0876076	0.0142466	0.963984	0.91612	1.01435	0.96 (0.92-1.01)	0.550206
55	KSD	BAFF-R on IgD- CD24-	B cell	MFI	Inverse variance weighted	162	0.010013	0.00753768	0.184048	-0.00476084	0.0247869	1.01006	0.99525	1.0251	1.01 (1.00-1.03)	0.629109
56	KSD	CD38 on IgD+ CD38br	B cell	MFI	Inverse variance weighted	20	-0.0266511	0.0201935	0.186906	-0.0662304	0.0129281	0.973701	0.935915	1.01301	0.97 (0.94-1.01)	0.627469
57	KSD	IgD+ CD38dim %B cell	B cell	Relative count	Inverse variance weighted	11	0.0541927	0.0430395	0.207981	-0.0301648	0.13855	1.05569	0.970286	1.14861	1.06 (0.97-1.15)	0.685972
58	KSD	CD20 on IgD- CD24-	B cell	MFI	Inverse variance weighted	34	-0.0205294	0.0164	0.210644	-0.0526734	0.0116145	0.97968	0.94869	1.01168	0.98 (0.95-1.01)	0.682777
59	KSD	IgD on unsw mem	B cell	MFI	Inverse variance weighted	59	-0.0180386	0.0145982	0.21658	-0.046651	0.0105738	0.982123	0.95442	1.01063	0.98 (0.95-1.01)	0.690119
60	KSD	BAFF-R on IgD- CD38br	B cell	MFI	Inverse variance weighted	27	0.0256231	0.0209062	0.220341	-0.0153531	0.0665994	1.02595	0.984764	1.06887	1.03 (0.98-1.07)	0.690403
61	KSD	Naive-mature B cell AC	B cell	Absolute count	Inverse variance weighted	17	-0.0358711	0.0297322	0.227635	-0.0941461	0.022404	0.964765	0.91015	1.02266	0.96 (0.91-1.02)	0.701564
62	KSD	CD25 on B cell	B cell	MFI	Inverse variance weighted	31	-0.0200903	0.0167887	0.231441	-0.0529962	0.0128156	0.98011	0.948384	1.0129	0.98 (0.95-1.01)	0.701788
63	KSD	CD20 on unsw mem	B cell	MFI	Inverse variance weighted	46	-0.0222623	0.0186205	0.23186	-0.0587584	0.0142339	0.977984	0.942935	1.01434	0.98 (0.94-1.01)	0.691901
64	KSD	IgD+ CD38br %B cell	B cell	Relative count	Inverse variance weighted	16	0.0274758	0.0229978	0.232198	-0.0175998	0.0725515	1.02786	0.982554	1.07525	1.03 (0.98-1.08)	0.682081
65	KSD	CD24+ CD27+ %lymphocyte	B cell	Relative count	Inverse variance weighted	26	-0.0133887	0.0112138	0.232496	-0.0353678	0.00859028	0.9867	0.96525	1.00863	0.99 (0.97-1.01)	0.67245
66	KSD	IgD+ CD24- AC	B cell	Absolute count	Inverse variance weighted	18	-0.0132896	0.0113606	0.242085	-0.0355564	0.00897728	0.986798	0.965068	1.00902	0.99 (0.97-1.01)	0.689576
67	KSD	CD25 on naive-mature B cell	B cell	MFI	Inverse variance weighted	32	-0.0199382	0.017518	0.255057	-0.0542734	0.0143971	0.980259	0.947173	1.0145	0.98 (0.95-1.01)	0.715681
68	KSD	CD19 on naive-mature B cell	B cell	MFI	Inverse variance weighted	25	-0.0146183	0.0130513	0.262686	-0.0401988	0.0109622	0.985488	0.960598	1.01102	0.99 (0.96-1.01)	0.726251
69	KSD	IgD+ CD38dim %lymphocyte	B cell	Relative count	Inverse variance weighted	30	-0.012839	0.0115845	0.267735	-0.0355446	0.00986658	0.987243	0.96508	1.00992	0.99 (0.97-1.01)	0.729481
70	KSD	CD19 on memory B cell	B cell	MFI	Inverse variance weighted	24	0.0214851	0.0196559	0.274368	-0.0170405	0.0600106	1.02172	0.983104	1.06185	1.02 (0.98-1.06)	0.736875
71	KSD	CD24 on transitional	B cell	MFI	Inverse variance weighted	20	-0.0272346	0.0254098	0.283802	-0.0770378	0.0225685	0.973133	0.925855	1.02283	0.97 (0.93-1.02)	0.751476
72	KSD	CD20- %B cell	B cell	Relative count	Inverse variance weighted	16	-0.025885	0.0244539	0.289818	-0.0738146	0.0220447	0.974447	0.928844	1.02229	0.97 (0.93-1.02)	0.756747
73	KSD	CD24 on IgD+ CD38- unsw mem	B cell	MFI	Inverse variance weighted	22	0.015005	0.0141946	0.290472	-0.0128165	0.0428264	1.01512	0.987265	1.04376	1.02 (0.99-1.04)	0.748065
74	KSD	CD19 on IgD+ CD24+	B cell	MFI	Inverse variance weighted	31	0.0106763	0.0108843	0.326648	-0.010657	0.0320096	1.01073	0.9894	1.03253	1.01 (0.99-1.03)	0.829863
75	KSD	CD25 on IgD+	B cell	MFI	Inverse variance weighted	35	-0.0144324	0.0148336	0.330578	-0.0435062	0.0146415	0.985671	0.957427	1.01475	0.99 (0.96-1.01)	0.828649
76	KSD	IgD+ CD38- AC	B cell	Absolute count	Inverse variance weighted	15	-0.026928	0.0280374	0.336838	-0.0818813	0.0280253	0.973431	0.921381	1.02842	0.97 (0.92-1.03)	0.833231
77	KSD	IgD- CD38dim AC	B cell	Absolute count	Inverse variance weighted	13	-0.0310651	0.0323812	0.33738	-0.0945324	0.0324021	0.969412	0.909798	1.03293	0.97 (0.91-1.03)	0.823732
78	KSD	CD20 on IgD+ CD38- naive	B cell	MFI	Inverse variance weighted	20	-0.0222281	0.023326	0.340624	-0.0679472	0.0234909	0.978017	0.93431	1.02377	0.98 (0.93-1.02)	0.820992
79	KSD	CD38 on IgD+	B cell	MFI	Inverse variance weighted	13	0.0425258	0.0452244	0.347049	-0.046114	0.131166	1.04344	0.954933	1.14016	1.04 (0.95-1.14)	0.825888
80	KSD	CD38 on IgD+ CD24-	B cell	MFI	Inverse variance weighted	16	-0.0221845	0.0239	0.353293	-0.0690286	0.0246595	0.97806	0.9333	1.02497	0.98 (0.93-1.02)	0.830238
81	KSD	BAFF-R on IgD- CD27-	B cell	MFI	Inverse variance weighted	161	0.00690207	0.00745855	0.354763	-0.00771668	0.0215208	1.00693	0.992313	1.02175	1.01 (0.99-1.02)	0.823399
82	KSD	CD19 on CD24+ CD27+	B cell	MFI	Inverse variance weighted	29	0.0138169	0.0150283	0.357892	-0.0156386	0.0432724	1.01391	0.984483	1.04422	1.01 (0.98-1.04)	0.820532
83	KSD	IgD+ CD38- %lymphocyte	B cell	Relative count	Inverse variance weighted	16	-0.0182244	0.0198292	0.358059	-0.0570897	0.0206408	0.981941	0.944509	1.02086	0.98 (0.94-1.02)	0.811024
84	KSD	CD19 on IgD+ CD38- unsw mem	B cell	MFI	Inverse variance weighted	19	0.00940299	0.010494	0.370235	-0.0111653	0.0299713	1.00945	0.988897	1.03042	1.01 (0.99-1.03)	0.828621
85	KSD	IgD- CD38br AC	B cell	Absolute count	Inverse variance weighted	15	0.0253831	0.0286741	0.376035	-0.0308182	0.0815843	1.02571	0.969652	1.085	1.03 (0.97-1.09)	0.831701
86	KSD	CD19 on CD20- CD38-	B cell	MFI	Inverse variance weighted	18	0.0274421	0.0312362	0.379655	-0.0337809	0.088665	1.02782	0.966783	1.09271	1.03 (0.97-1.09)	0.829942
87	KSD	Naive-mature B cell %B cell	B cell	Relative count	Inverse variance weighted	25	-0.0153062	0.0176066	0.38466	-0.0498151	0.0192028	0.98481	0.951405	1.01939	0.98 (0.95-1.02)	0.831218
88	KSD	IgD on IgD+ CD38dim	B cell	MFI	Inverse variance weighted	34	0.0108514	0.0125121	0.385791	-0.0136723	0.0353752	1.01091	0.986421	1.03601	1.01 (0.99-1.04)	0.824191
89	KSD	CD20 on IgD+ CD24+	B cell	MFI	Inverse variance weighted	35	-0.0152936	0.0177723	0.389496	-0.0501272	0.01954	0.984823	0.951108	1.01973	0.98 (0.95-1.02)	0.822756
90	KSD	IgD on IgD+ CD38-	B cell	MFI	Inverse variance weighted	34	-0.0167875	0.0195287	0.389991	-0.0550637	0.0214887	0.983353	0.946425	1.02172	0.98 (0.95-1.02)	0.814648
91	KSD	CD27 on CD20-	B cell	MFI	Inverse variance weighted	9	0.018111	0.021072	0.390074	-0.0231901	0.0594121	1.01828	0.977077	1.06121	1.02 (0.98-1.06)	0.805867
92	KSD	CD27 on IgD- CD38br	B cell	MFI	Inverse variance weighted	15	-0.0311897	0.0364811	0.392576	-0.102693	0.0403132	0.969292	0.902404	1.04114	0.97 (0.90-1.04)	0.802221
93	KSD	CD19 on IgD+ CD38- naive	B cell	MFI	Inverse variance weighted	14	-0.00983208	0.0118982	0.408605	-0.0331525	0.0134884	0.990216	0.967391	1.01358	0.99 (0.97-1.01)	0.825997
94	KSD	CD25 on IgD+ CD24-	B cell	MFI	Inverse variance weighted	38	-0.0107792	0.013352	0.419487	-0.0369492	0.0153907	0.989279	0.963725	1.01551	0.99 (0.96-1.02)	0.838974
95	KSD	IgD- CD27- %B cell	B cell	Relative count	Inverse variance weighted	22	-0.0187866	0.0235023	0.424086	-0.0648512	0.0272779	0.981389	0.937207	1.02765	0.98 (0.94-1.03)	0.839245
96	KSD	CD25 on IgD+ CD38dim	B cell	MFI	Inverse variance weighted	36	-0.00887675	0.0112743	0.431079	-0.0309743	0.0132208	0.991163	0.9695	1.01331	0.99 (0.97-1.01)	0.844197
97	KSD	CD25 on IgD+ CD38- naive	B cell	MFI	Inverse variance weighted	27	-0.00934995	0.0120348	0.437213	-0.0329382	0.0142383	0.990694	0.967598	1.01434	0.99 (0.97-1.01)	0.847381
98	KSD	CD27 on sw mem	B cell	MFI	Inverse variance weighted	72	-0.00881381	0.0114416	0.441105	-0.0312394	0.0136118	0.991225	0.969243	1.0137	0.99 (0.97-1.01)	0.846202
99	KSD	CD27 on PB/PC	B cell	MFI	Inverse variance weighted	14	-0.0200592	0.0262502	0.444775	-0.0715096	0.0313911	0.980141	0.930987	1.03189	0.98 (0.93-1.03)	0.844623
100	KSD	IgD on IgD+ CD38br	B cell	MFI	Inverse variance weighted	45	0.00938355	0.0142615	0.510563	-0.0185691	0.0373361	1.00943	0.981602	1.03804	1.01 (0.98-1.04)	0.959858
101	KSD	IgD+ %B cell	B cell	Relative count	Inverse variance weighted	12	0.0162262	0.0254708	0.524092	-0.0336966	0.066149	1.01636	0.966865	1.06839	1.02 (0.97-1.07)	0.975537
102	KSD	CD25 on IgD- CD24-	B cell	MFI	Inverse variance weighted	33	-0.0145953	0.0230558	0.526705	-0.0597846	0.030594	0.985511	0.941967	1.03107	0.99 (0.94-1.03)	0.97079
103	KSD	CD25 on transitional	B cell	MFI	Inverse variance weighted	24	-0.0174797	0.0282756	0.536449	-0.0728999	0.0379404	0.982672	0.929694	1.03867	0.98 (0.93-1.04)	0.97915
104	KSD	CD24 on IgD+ CD38br	B cell	MFI	Inverse variance weighted	26	0.0095661	0.0154904	0.536871	-0.020795	0.0399272	1.00961	0.97942	1.04074	1.01 (0.98-1.04)	0.970497
105	KSD	IgD- CD24- %B cell	B cell	Relative count	Inverse variance weighted	15	-0.010468	0.0171482	0.541567	-0.0440784	0.0231424	0.989587	0.956879	1.02341	0.99 (0.96-1.02)	0.969663
106	KSD	CD25 on memory B cell	B cell	MFI	Inverse variance weighted	32	-0.00797128	0.013117	0.543382	-0.0336806	0.017738	0.99206	0.96688	1.0179	0.99 (0.97-1.02)	0.963733
107	KSD	IgD on IgD+ CD38- unsw mem	B cell	MFI	Inverse variance weighted	42	-0.0102551	0.0171105	0.548941	-0.0437917	0.0232815	0.989797	0.957153	1.02355	0.99 (0.96-1.02)	0.964495
108	KSD	CD24 on IgD+ CD38-	B cell	MFI	Inverse variance weighted	20	0.00991022	0.0165481	0.549258	-0.0225241	0.0423446	1.00996	0.977728	1.04325	1.01 (0.98-1.04)	0.956115
109	KSD	Memory B cell %B cell	B cell	Relative count	Inverse variance weighted	25	0.0106326	0.0179186	0.552922	-0.0244877	0.045753	1.01069	0.97581	1.04682	1.01 (0.98-1.05)	0.953664
110	KSD	IgD- CD38- AC	B cell	Absolute count	Inverse variance weighted	10	-0.0248979	0.0422477	0.55564	-0.107703	0.0579076	0.97541	0.897894	1.05962	0.98 (0.90-1.06)	0.949639
111	KSD	CD20- AC	B cell	Absolute count	Inverse variance weighted	20	0.00842455	0.0144855	0.560847	-0.0199671	0.0368162	1.00846	0.980231	1.0375	1.01 (0.98-1.04)	0.949903
112	KSD	PB/PC AC	B cell	Absolute count	Inverse variance weighted	21	0.00791441	0.0140379	0.572898	-0.0195999	0.0354287	1.00795	0.980591	1.03606	1.01 (0.98-1.04)	0.961651
113	KSD	CD20 on IgD- CD27-	B cell	MFI	Inverse variance weighted	20	0.0148967	0.0264876	0.573841	-0.037019	0.0668125	1.01501	0.963658	1.0691	1.02 (0.96-1.07)	0.954709
114	KSD	CD20- %lymphocyte	B cell	Relative count	Inverse variance weighted	13	0.0102708	0.018352	0.575715	-0.0256992	0.0462408	1.01032	0.974628	1.04733	1.01 (0.97-1.05)	0.949424
115	KSD	CD27 on CD20- CD38-	B cell	MFI	Inverse variance weighted	20	0.0114329	0.0204402	0.575935	-0.0286299	0.0514956	1.0115	0.971776	1.05284	1.01 (0.97-1.05)	0.941528
116	KSD	CD20 on IgD+ CD38dim	B cell	MFI	Inverse variance weighted	50	-0.011239	0.020109	0.576228	-0.0506527	0.0281747	0.988824	0.950609	1.02858	0.99 (0.95-1.03)	0.933887
117	KSD	Sw mem %B cell	B cell	Relative count	Inverse variance weighted	13	-0.01478	0.0271619	0.586342	-0.0680172	0.0384573	0.985329	0.934244	1.03921	0.99 (0.93-1.04)	0.942157
118	KSD	CD24 on CD24+ CD27+	B cell	MFI	Inverse variance weighted	38	0.00669566	0.0124048	0.58936	-0.0176177	0.031009	1.00672	0.982537	1.03149	1.01 (0.98-1.03)	0.93898
119	KSD	Transitional %B cell	B cell	Relative count	Inverse variance weighted	11	-0.0181305	0.035932	0.613856	-0.0885573	0.0522963	0.982033	0.915251	1.05369	0.98 (0.92-1.05)	0.969789
120	KSD	IgD+ %Lymphocyte	B cell	Relative count	Inverse variance weighted	15	-0.00663822	0.0132848	0.617296	-0.0326764	0.0193999	0.993384	0.967852	1.01959	0.99 (0.97-1.02)	0.967097
121	KSD	PB/PC %B cell	B cell	Relative count	Inverse variance weighted	22	-0.00764454	0.0155718	0.62348	-0.0381652	0.0228761	0.992385	0.962554	1.02314	0.99 (0.96-1.02)	0.968713
122	KSD	IgD- CD38br %lymphocyte	B cell	Relative count	Inverse variance weighted	21	-0.0105745	0.0215452	0.623563	-0.0528032	0.0316541	0.989481	0.948567	1.03216	0.99 (0.95-1.03)	0.960901
123	KSD	CD25 on unsw mem	B cell	MFI	Inverse variance weighted	29	-0.0067507	0.0141745	0.633891	-0.0345327	0.0210313	0.993272	0.966057	1.02125	0.99 (0.97-1.02)	0.968874
124	KSD	IgD+ CD24+ AC	B cell	Absolute count	Inverse variance weighted	21	0.0136354	0.0288331	0.63628	-0.0428776	0.0701483	1.01373	0.958029	1.07267	1.01 (0.96-1.07)	0.964682
125	KSD	CD19 on IgD+ CD38br	B cell	MFI	Inverse variance weighted	21	0.00813868	0.0174886	0.641666	-0.026139	0.0424163	1.00817	0.9742	1.04333	1.01 (0.97-1.04)	0.965066
126	KSD	CD38 on IgD+ CD38dim	B cell	MFI	Inverse variance weighted	37	-0.00690484	0.0148974	0.643012	-0.0361038	0.0222941	0.993119	0.96454	1.02254	0.99 (0.96-1.02)	0.959414
127	KSD	Memory B cell AC	B cell	Absolute count	Inverse variance weighted	16	-0.00526487	0.0113615	0.643082	-0.0275335	0.0170037	0.994749	0.972842	1.01715	0.99 (0.97-1.02)	0.951963
128	KSD	CD20- CD38- %B cell	B cell	Relative count	Inverse variance weighted	19	0.0114329	0.0247432	0.644037	-0.0370638	0.0599295	1.0115	0.963615	1.06176	1.01 (0.96-1.06)	0.945929
129	KSD	CD24 on unsw mem	B cell	MFI	Inverse variance weighted	30	-0.00499894	0.0108368	0.644588	-0.026239	0.0162412	0.995014	0.974102	1.01637	1.00 (0.97-1.02)	0.9394
130	KSD	CD20 on IgD+ CD24-	B cell	MFI	Inverse variance weighted	31	0.00521761	0.0113952	0.647041	-0.0171171	0.0275523	1.00523	0.983029	1.02794	1.01 (0.98-1.03)	0.935721
131	KSD	CD25 on IgD+ CD38- unsw mem	B cell	MFI	Inverse variance weighted	28	0.00513125	0.0112743	0.649018	-0.0169664	0.0272289	1.00514	0.983177	1.0276	1.01 (0.98-1.03)	0.931415
132	KSD	IgD+ CD38- %B cell	B cell	Relative count	Inverse variance weighted	20	-0.00753389	0.0166125	0.650184	-0.0400945	0.0250267	0.992494	0.960699	1.02534	0.99 (0.96-1.03)	0.92602
133	KSD	CD20 on IgD- CD38br	B cell	MFI	Inverse variance weighted	10	0.00645436	0.0146476	0.659473	-0.022255	0.0351637	1.00648	0.977991	1.03579	1.01 (0.98-1.04)	0.932187
134	KSD	IgD+ CD38br AC	B cell	Absolute count	Inverse variance weighted	23	0.00653005	0.0157551	0.678529	-0.02435	0.0374101	1.00655	0.975944	1.03812	1.01 (0.98-1.04)	0.951965
135	KSD	IgD- CD24- AC	B cell	Absolute count	Inverse variance weighted	17	-0.0100632	0.0251936	0.689574	-0.0594427	0.0393163	0.989987	0.94229	1.0401	0.99 (0.94-1.04)	0.960296
136	KSD	CD25 on IgD+ CD38-	B cell	MFI	Inverse variance weighted	33	0.00737621	0.018811	0.694967	-0.0294933	0.0442457	1.0074	0.970937	1.04524	1.01 (0.97-1.05)	0.96069
137	KSD	CD19 on IgD- CD38br	B cell	MFI	Inverse variance weighted	15	0.0101641	0.0273545	0.710213	-0.0434506	0.0637788	1.01022	0.95748	1.06586	1.01 (0.96-1.07)	0.974599
138	KSD	CD20 on B cell	B cell	MFI	Inverse variance weighted	40	0.00734074	0.0199605	0.71305	-0.0317819	0.0464634	1.00737	0.968718	1.04756	1.01 (0.97-1.05)	0.971402
139	KSD	IgD on IgD+ CD24-	B cell	MFI	Inverse variance weighted	48	-0.00486422	0.0136793	0.722148	-0.0316757	0.0219473	0.995148	0.968821	1.02219	1.00 (0.97-1.02)	0.976719
140	KSD	IgD+ AC	B cell	Absolute count	Inverse variance weighted	12	-0.00480218	0.013513	0.722308	-0.0312876	0.0216832	0.995209	0.969197	1.02192	1.00 (0.97-1.02)	0.969956
141	KSD	CD19 on PB/PC	B cell	MFI	Inverse variance weighted	17	-0.011054	0.032793	0.736052	-0.0753282	0.0532202	0.989007	0.927439	1.05466	0.99 (0.93-1.05)	0.981403
142	KSD	CD24 on IgD- CD38dim	B cell	MFI	Inverse variance weighted	36	0.00275337	0.00834544	0.741457	-0.0136037	0.0191104	1.00276	0.986488	1.01929	1.00 (0.99-1.02)	0.981647
143	KSD	CD38 on PB/PC	B cell	MFI	Inverse variance weighted	14	0.00753633	0.025196	0.764857	-0.0418478	0.0569205	1.00756	0.959016	1.05857	1.01 (0.96-1.06)	1.00555
144	KSD	CD20 on IgD- CD38dim	B cell	MFI	Inverse variance weighted	64	-0.00169935	0.00596317	0.775664	-0.0133872	0.00998847	0.998302	0.986702	1.01004	1.00 (0.99-1.01)	1.01267
145	KSD	Unsw mem AC	B cell	Absolute count	Inverse variance weighted	13	0.00998817	0.0351521	0.776302	-0.05891	0.0788863	1.01004	0.942792	1.08208	1.01 (0.94-1.08)	1.00652
146	KSD	Transitional %lymphocyte	B cell	Relative count	Inverse variance weighted	20	0.00726046	0.0257123	0.777658	-0.0431357	0.0576566	1.00729	0.957781	1.05935	1.01 (0.96-1.06)	1.00137
147	KSD	IgD+ CD38br %lymphocyte	B cell	Relative count	Inverse variance weighted	17	-0.00550653	0.0196439	0.779234	-0.0440085	0.0329955	0.994509	0.956946	1.03355	0.99 (0.96-1.03)	0.996571
148	KSD	CD38 on IgD- CD38br	B cell	MFI	Inverse variance weighted	14	-0.00189112	0.00689438	0.783855	-0.0154041	0.0116219	0.998111	0.984714	1.01169	1.00 (0.98-1.01)	0.995707
149	KSD	PB/PC %lymphocyte	B cell	Relative count	Inverse variance weighted	17	0.00249883	0.0102126	0.806703	-0.0175179	0.0225155	1.0025	0.982635	1.02277	1.00 (0.98-1.02)	1.01785
150	KSD	IgD- CD38- %B cell	B cell	Relative count	Inverse variance weighted	10	0.0140954	0.0609292	0.81705	-0.105326	0.133517	1.0142	0.900031	1.14284	1.01 (0.90-1.14)	1.02404
151	KSD	IgD on transitional	B cell	MFI	Inverse variance weighted	32	-0.00415346	0.0179787	0.817299	-0.0393918	0.0310849	0.995855	0.961374	1.03157	1.00 (0.96-1.03)	1.01756
152	KSD	IgD- CD27- AC	B cell	Absolute count	Inverse variance weighted	26	0.00632798	0.0274893	0.817938	-0.047551	0.060207	1.00635	0.953562	1.06206	1.01 (0.95-1.06)	1.01166
153	KSD	CD19 on IgD- CD27-	B cell	MFI	Inverse variance weighted	20	-0.00811251	0.0367259	0.825175	-0.0800952	0.0638702	0.99192	0.923028	1.06595	0.99 (0.92-1.07)	1.01394
154	KSD	CD38 on CD20-	B cell	MFI	Inverse variance weighted	19	0.00708096	0.0320715	0.825258	-0.0557792	0.0699411	1.00711	0.945748	1.07245	1.01 (0.95-1.07)	1.00746
155	KSD	CD27 on IgD+ CD38- unsw mem	B cell	MFI	Inverse variance weighted	51	-0.0022256	0.0102584	0.828244	-0.022332	0.0178808	0.997777	0.977915	1.01804	1.00 (0.98-1.02)	1.00458
156	KSD	CD27 on memory B cell	B cell	MFI	Inverse variance weighted	42	-0.00304472	0.0140732	0.828715	-0.0306281	0.0245387	0.99696	0.969836	1.02484	1.00 (0.97-1.02)	0.998708
157	KSD	IgD+ CD24- %B cell	B cell	Relative count	Inverse variance weighted	16	-0.00321721	0.0163985	0.844462	-0.0353583	0.0289239	0.996788	0.965259	1.02935	1.00 (0.97-1.03)	1.0112
158	KSD	IgD- CD38dim %lymphocyte	B cell	Relative count	Inverse variance weighted	23	0.00356301	0.0188615	0.850168	-0.0334055	0.0405315	1.00357	0.967146	1.04136	1.00 (0.97-1.04)	1.01159
159	KSD	Memory B cell %lymphocyte	B cell	Relative count	Inverse variance weighted	31	-0.00185463	0.0104353	0.858937	-0.0223078	0.0185985	0.998147	0.977939	1.01877	1.00 (0.98-1.02)	1.0156
160	KSD	CD27 on IgD- CD38-	B cell	MFI	Inverse variance weighted	51	0.00244815	0.0139906	0.861091	-0.0249734	0.0298697	1.00245	0.975336	1.03032	1.00 (0.98-1.03)	1.01178
161	KSD	CD20 on IgD+ CD38-	B cell	MFI	Inverse variance weighted	34	0.00329452	0.0205995	0.872935	-0.0370805	0.0436696	1.0033	0.963599	1.04464	1.00 (0.96-1.04)	1.01933
162	KSD	Transitional AC	B cell	Absolute count	Inverse variance weighted	23	-0.00344796	0.0218471	0.874597	-0.0462683	0.0393724	0.996558	0.954786	1.04016	1.00 (0.95-1.04)	1.01496
163	KSD	IgD- CD24- %lymphocyte	B cell	Relative count	Inverse variance weighted	22	-0.00303408	0.0209101	0.884631	-0.0440178	0.0379496	0.996971	0.956937	1.03868	1.00 (0.96-1.04)	1.02031
164	KSD	CD19 on transitional	B cell	MFI	Inverse variance weighted	25	0.00224897	0.0155127	0.88473	-0.0281559	0.0326539	1.00225	0.972237	1.03319	1.00 (0.97-1.03)	1.0142
165	KSD	CD27 on IgD+ CD24+	B cell	MFI	Inverse variance weighted	60	-0.00147879	0.0105012	0.888011	-0.0220611	0.0191035	0.998522	0.97818	1.01929	1.00 (0.98-1.02)	1.01179
166	KSD	CD38 on IgD- CD38dim	B cell	MFI	Inverse variance weighted	25	-0.00143503	0.0105619	0.891925	-0.0221363	0.0192663	0.998566	0.978107	1.01945	1.00 (0.98-1.02)	1.01013
167	KSD	CD20 on IgD+	B cell	MFI	Inverse variance weighted	31	0.00164604	0.0125765	0.895869	-0.0230039	0.026296	1.00165	0.977259	1.02664	1.00 (0.98-1.03)	1.00852
168	KSD	CD19 on unsw mem	B cell	MFI	Inverse variance weighted	24	0.00186937	0.0146623	0.898549	-0.0268688	0.0306075	1.00187	0.973489	1.03108	1.00 (0.97-1.03)	1.00552
169	KSD	CD20- CD38- %lymphocyte	B cell	Relative count	Inverse variance weighted	20	-0.00266868	0.0229013	0.907233	-0.0475552	0.0422179	0.997335	0.953558	1.04312	1.00 (0.95-1.04)	1.00923
170	KSD	IgD on IgD+	B cell	MFI	Inverse variance weighted	33	-0.00186181	0.0164299	0.909778	-0.0340643	0.0303407	0.99814	0.966509	1.03081	1.00 (0.97-1.03)	1.00611
171	KSD	CD24+ CD27+ AC	B cell	Absolute count	Inverse variance weighted	22	-0.0012476	0.0112139	0.911414	-0.0232269	0.0207317	0.998753	0.977041	1.02095	1.00 (0.98-1.02)	1.00202
172	KSD	CD24+ CD27+ %B cell	B cell	Relative count	Inverse variance weighted	26	-0.00195365	0.0175662	0.911445	-0.0363834	0.0324761	0.998048	0.964271	1.03301	1.00 (0.96-1.03)	0.99623
173	KSD	IgD+ CD24+ %lymphocyte	B cell	Relative count	Inverse variance weighted	20	0.00304632	0.0287523	0.915622	-0.0533082	0.0594009	1.00305	0.948088	1.0612	1.00 (0.95-1.06)	0.995011
174	KSD	CD19 on IgD+ CD38dim	B cell	MFI	Inverse variance weighted	23	-0.00123379	0.0118768	0.917263	-0.0245122	0.0220447	0.998767	0.975786	1.02229	1.00 (0.98-1.02)	0.991065
175	KSD	CD19 on IgD+ CD24-	B cell	MFI	Inverse variance weighted	21	-0.00117943	0.0138759	0.932263	-0.0283762	0.0260173	0.998821	0.972023	1.02636	1.00 (0.97-1.03)	1.00152
176	KSD	CD27 on unsw mem	B cell	MFI	Inverse variance weighted	61	0.000972771	0.0123231	0.937081	-0.0231805	0.025126	1.00097	0.977086	1.02544	1.00 (0.98-1.03)	1.00097
177	KSD	CD24 on IgD- CD38-	B cell	MFI	Inverse variance weighted	33	-0.000955809	0.0123463	0.938292	-0.0251546	0.023243	0.999045	0.975159	1.02352	1.00 (0.98-1.02)	0.996604
178	KSD	CD19 on IgD- CD38-	B cell	MFI	Inverse variance weighted	19	-0.00265569	0.0346968	0.93899	-0.0706615	0.0653501	0.997348	0.931777	1.06753	1.00 (0.93-1.07)	0.991742
179	KSD	CD38 on naive-mature B cell	B cell	MFI	Inverse variance weighted	23	-0.00132762	0.0182755	0.942089	-0.0371476	0.0344924	0.998673	0.963534	1.03509	1.00 (0.96-1.04)	0.989456
180	KSD	CD20 on naive-mature B cell	B cell	MFI	Inverse variance weighted	37	0.000668898	0.0116566	0.95424	-0.0221781	0.0235159	1.00067	0.978066	1.02379	1.00 (0.98-1.02)	0.99665
181	KSD	CD25 on IgD- CD38br	B cell	MFI	Inverse variance weighted	14	0.00179145	0.0397407	0.964045	-0.0761004	0.0796833	1.00179	0.926723	1.08294	1.00 (0.93-1.08)	1.00133
182	KSD	Sw mem %lymphocyte	B cell	Relative count	Inverse variance weighted	19	-0.000813774	0.0225713	0.97124	-0.0450535	0.043426	0.999187	0.955946	1.04438	1.00 (0.96-1.04)	1.00326
183	KSD	CD20 on IgD+ CD38br	B cell	MFI	Inverse variance weighted	34	0.000604039	0.0178638	0.973026	-0.034409	0.0356171	1.0006	0.966176	1.03626	1.00 (0.97-1.04)	0.999611
184	KSD	CD27 on IgD- CD38dim	B cell	MFI	Inverse variance weighted	65	0.000201622	0.0112638	0.985719	-0.0218755	0.0222787	1.0002	0.978362	1.02253	1.00 (0.98-1.02)	1.00715
185	KSD	Unsw Mem %lymphocyte	B cell	Relative count	Inverse variance weighted	18	0.00041821	0.0301628	0.988938	-0.0587009	0.0595373	1.00042	0.942989	1.06135	1.00 (0.94-1.06)	1.00497
186	KSD	CD19 on IgD- CD24-	B cell	MFI	Inverse variance weighted	22	0.000275136	0.0234731	0.990648	-0.0457321	0.0462823	1.00028	0.955298	1.04737	1.00 (0.96-1.05)	1.0013
187	KSD	IgD+ CD24+ %B cell	B cell	Relative count	Inverse variance weighted	12	-0.000291349	0.0560354	0.995852	-0.110121	0.109538	0.999709	0.895726	1.11576	1.00 (0.90-1.12)	1.00118
188	KSD	CD20 on IgD+ CD38- unsw mem	B cell	MFI	Inverse variance weighted	22	-8.55e-05	0.0212629	0.99679	-0.0417608	0.0415897	0.999914	0.959099	1.04247	1.00 (0.96-1.04)	0.99679
q-value was determined by adjusting the nominal p-value with the false discovery rate (FDR) correction.
Results that reach suggestive (p-value<0.05) are highlighted in blue, results that reach significant (q-value<0.1) are highlighted in red.
nsnp represents the number of SNPs used in MR analysis; se: standard error; ci: confidence interval; or: odds ratio

## Sheet: cDC
MR analysis results after FDR correction according to cell panel classification of important immune traits (cDC)
rank	outcome	exposure	Panel	Trait type	method	nsnp	β	se	p-value	lo_ci	up_ci	or	or_lci95	or_uci95	estimate	q-value
1	KSD	CCR2 on monocyte	cDC	MFI	Inverse variance weighted	36	0.0437666	0.0144695	0.00248842	0.0154064	0.0721269	1.04474	1.01553	1.07479	1.04 (1.02-1.07)	0.156771
2	KSD	CCR2 on CD62L+ myeloid DC	cDC	MFI	Inverse variance weighted	24	0.0475227	0.0183354	0.00954599	0.0115853	0.08346	1.04867	1.01165	1.08704	1.05 (1.01-1.09)	0.300699
3	KSD	Myeloid DC %DC	cDC	Relative count	Inverse variance weighted	42	0.0282596	0.0157645	0.0730345	-0.00263873	0.0591579	1.02866	0.997365	1.06094	1.03 (1.00-1.06)	1.53372
4	KSD	CCR2 on myeloid DC	cDC	MFI	Inverse variance weighted	21	0.0235291	0.0133561	0.0781242	-0.00264885	0.0497071	1.02381	0.997355	1.05096	1.02 (1.00-1.05)	1.23046
5	KSD	CD62L- HLA DR++ monocyte %monocyte	cDC	Relative count	Inverse variance weighted	11	0.0562922	0.0338364	0.0961804	-0.0100271	0.122612	1.05791	0.990023	1.13045	1.06 (0.99-1.13)	1.21187
6	KSD	CD62L on CD62L+ myeloid DC	cDC	MFI	Inverse variance weighted	17	-0.035154	0.0218731	0.108014	-0.0780252	0.00771719	0.965457	0.924941	1.00775	0.97 (0.92-1.01)	1.13415
7	KSD	Plasmacytoid DC AC	cDC	Absolute count	Inverse variance weighted	22	0.0282451	0.0198082	0.153888	-0.0105789	0.0670692	1.02865	0.989477	1.06937	1.03 (0.99-1.07)	1.38499
8	KSD	CD11c+ monocyte %monocyte	cDC	Relative count	Inverse variance weighted	17	0.0315172	0.0228727	0.168222	-0.0133133	0.0763476	1.03202	0.986775	1.07934	1.03 (0.99-1.08)	1.32475
9	KSD	CD62L- CD86+ myeloid DC AC	cDC	Absolute count	Inverse variance weighted	70	-0.0154214	0.0114902	0.179553	-0.0379423	0.00709944	0.984697	0.962768	1.00712	0.98 (0.96-1.01)	1.25687
10	KSD	CD62L on granulocyte	cDC	MFI	Inverse variance weighted	13	-0.0375121	0.0301255	0.213061	-0.0965582	0.021534	0.963183	0.907957	1.02177	0.96 (0.91-1.02)	1.34228
11	KSD	SSC-A on monocyte	cDC	Morphological parameter	Inverse variance weighted	78	-0.011768	0.00951813	0.216319	-0.0304235	0.00688754	0.988301	0.970035	1.00691	0.99 (0.97-1.01)	1.23892
12	KSD	CD86 on monocyte	cDC	MFI	Inverse variance weighted	16	0.0220616	0.0180165	0.220755	-0.0132507	0.0573738	1.02231	0.986837	1.05905	1.02 (0.99-1.06)	1.15896
13	KSD	CD86 on CD62L+ myeloid DC	cDC	MFI	Inverse variance weighted	16	0.023111	0.0190945	0.226144	-0.0143141	0.0605361	1.02338	0.985788	1.06241	1.02 (0.99-1.06)	1.09593
14	KSD	CD11c+ HLA DR++ monocyte AC	cDC	Absolute count	Inverse variance weighted	16	-0.0323509	0.0271282	0.233058	-0.0855221	0.0208204	0.968167	0.918033	1.02104	0.97 (0.92-1.02)	1.04876
15	KSD	CD62L- HLA DR++ monocyte AC	cDC	Absolute count	Inverse variance weighted	15	-0.0462205	0.0391457	0.23771	-0.122946	0.0305051	0.954831	0.884311	1.03098	0.95 (0.88-1.03)	0.998381
16	KSD	CD80 on myeloid DC	cDC	MFI	Inverse variance weighted	32	0.0204926	0.0186848	0.272749	-0.0161296	0.0571148	1.0207	0.984	1.05878	1.02 (0.98-1.06)	1.07395
17	KSD	CD11c on CD62L+ myeloid DC	cDC	MFI	Inverse variance weighted	35	-0.0163971	0.0149564	0.272935	-0.0457115	0.0129174	0.983737	0.955318	1.013	0.98 (0.96-1.01)	1.01146
18	KSD	CD11c+ monocyte AC	cDC	Absolute count	Inverse variance weighted	15	-0.026928	0.0280374	0.336838	-0.0818813	0.0280253	0.973431	0.921381	1.02842	0.97 (0.92-1.03)	1.17893
19	KSD	CD86+ plasmacytoid DC AC	cDC	Absolute count	Inverse variance weighted	18	0.0289379	0.0303974	0.341105	-0.0306411	0.0885169	1.02936	0.969824	1.09255	1.03 (0.97-1.09)	1.13103
20	KSD	CD80 on plasmacytoid DC	cDC	MFI	Inverse variance weighted	17	0.0150871	0.0159452	0.344053	-0.0161654	0.0463396	1.0152	0.983965	1.04743	1.02 (0.98-1.05)	1.08377
21	KSD	CD11c on myeloid DC	cDC	MFI	Inverse variance weighted	38	-0.0127473	0.0136095	0.348939	-0.039422	0.0139273	0.987334	0.961345	1.01402	0.99 (0.96-1.01)	1.04682
22	KSD	CD62L- plasmacytoid DC AC	cDC	Absolute count	Inverse variance weighted	25	-0.0180903	0.0194029	0.351156	-0.05612	0.0199394	0.982072	0.945426	1.02014	0.98 (0.95-1.02)	1.00558
23	KSD	Plasmacytoid DC %DC	cDC	Relative count	Inverse variance weighted	34	0.0167507	0.0180068	0.352244	-0.0185426	0.0520441	1.01689	0.981628	1.05342	1.02 (0.98-1.05)	0.964842
24	KSD	CD11c on granulocyte	cDC	MFI	Inverse variance weighted	28	-0.0212462	0.0233883	0.363662	-0.0670873	0.024595	0.978978	0.935114	1.0249	0.98 (0.94-1.02)	0.954613
25	KSD	CD62L on CD62L+ DC	cDC	MFI	Inverse variance weighted	22	0.015972	0.0196154	0.415498	-0.0224742	0.0544181	1.0161	0.977776	1.05593	1.02 (0.98-1.06)	1.04706
26	KSD	FSC-A on plasmacytoid DC	cDC	Morphological parameter	Inverse variance weighted	28	0.0121255	0.0150704	0.421056	-0.0174124	0.0416634	1.0122	0.982738	1.04254	1.01 (0.98-1.04)	1.02025
27	KSD	Myeloid DC AC	cDC	Absolute count	Inverse variance weighted	46	-0.00979405	0.0122995	0.425858	-0.033901	0.0143129	0.990254	0.966667	1.01442	0.99 (0.97-1.01)	0.993668
28	KSD	CD11c+ HLA DR++ monocyte %monocyte	cDC	Relative count	Inverse variance weighted	15	0.0119304	0.0154419	0.439758	-0.0183356	0.0421965	1.012	0.981831	1.0431	1.01 (0.98-1.04)	0.989455
29	KSD	CD86+ myeloid DC AC	cDC	Absolute count	Inverse variance weighted	56	-0.0102634	0.0138359	0.458211	-0.0373816	0.0168549	0.989789	0.963308	1.017	0.99 (0.96-1.02)	0.995425
30	KSD	CD11c+ CD62L- monocyte %monocyte	cDC	Relative count	Inverse variance weighted	15	-0.0214099	0.0289344	0.459332	-0.0781213	0.0353015	0.978818	0.924852	1.03593	0.98 (0.92-1.04)	0.964597
31	KSD	CD86+ plasmacytoid DC %DC	cDC	Relative count	Inverse variance weighted	23	0.0178104	0.0241938	0.461637	-0.0296095	0.0652303	1.01797	0.970825	1.0674	1.02 (0.97-1.07)	0.938166
32	KSD	FSC-A on myeloid DC	cDC	Morphological parameter	Inverse variance weighted	21	0.00711825	0.0101535	0.483264	-0.0127826	0.0270191	1.00714	0.987299	1.02739	1.01 (0.99-1.03)	0.951425
33	KSD	CD62L on CD62L+ plasmacytoid DC	cDC	MFI	Inverse variance weighted	23	0.0142689	0.0212026	0.500961	-0.0272881	0.0558259	1.01437	0.973081	1.05741	1.01 (0.97-1.06)	0.956379
34	KSD	FSC-A on monocyte	cDC	Morphological parameter	Inverse variance weighted	20	0.0093045	0.0143437	0.516545	-0.0188092	0.0374182	1.00935	0.981367	1.03813	1.01 (0.98-1.04)	0.957127
35	KSD	CD11c+ CD62L- monocyte AC	cDC	Absolute count	Inverse variance weighted	19	0.0089194	0.0153725	0.561768	-0.0212107	0.0390495	1.00896	0.979013	1.03982	1.01 (0.98-1.04)	1.01118
36	KSD	CD62L- CD86+ myeloid DC %DC	cDC	Relative count	Inverse variance weighted	69	-0.006741	0.011759	0.566465	-0.0297886	0.0163066	0.993282	0.970651	1.01644	0.99 (0.97-1.02)	0.991314
37	KSD	CD62L- monocyte %monocyte	cDC	Relative count	Inverse variance weighted	20	0.0127812	0.0231829	0.581414	-0.0326573	0.0582198	1.01286	0.96787	1.05995	1.01 (0.97-1.06)	0.989975
38	KSD	DC AC	cDC	Absolute count	Inverse variance weighted	37	-0.0104136	0.0205767	0.612796	-0.0507439	0.0299167	0.98964	0.950522	1.03037	0.99 (0.95-1.03)	1.01595
39	KSD	CD62L- myeloid DC AC	cDC	Absolute count	Inverse variance weighted	51	-0.00761808	0.0168999	0.65215	-0.0407418	0.0255057	0.992411	0.960077	1.02583	0.99 (0.96-1.03)	1.05347
40	KSD	CD62L on monocyte	cDC	MFI	Inverse variance weighted	36	0.0047418	0.0109673	0.665482	-0.0167542	0.0262378	1.00475	0.983385	1.02658	1.00 (0.98-1.03)	1.04813
41	KSD	CCR2 on CD62L+ plasmacytoid DC	cDC	MFI	Inverse variance weighted	28	0.0065203	0.015238	0.668726	-0.0233462	0.0363868	1.00654	0.976924	1.03706	1.01 (0.98-1.04)	1.02755
42	KSD	FSC-A on granulocyte	cDC	Morphological parameter	Inverse variance weighted	25	-0.0083976	0.019703	0.669956	-0.0470155	0.0302203	0.991638	0.954073	1.03068	0.99 (0.95-1.03)	1.00493
43	KSD	CCR2 on plasmacytoid DC	cDC	MFI	Inverse variance weighted	28	0.0064487	0.0152375	0.67214	-0.0234168	0.0363142	1.00647	0.976855	1.03698	1.01 (0.98-1.04)	0.984764
44	KSD	CCR2 on granulocyte	cDC	MFI	Inverse variance weighted	13	-0.00832777	0.0206125	0.686202	-0.0487284	0.0320728	0.991707	0.95244	1.03259	0.99 (0.95-1.03)	0.982516
45	KSD	CD80 on CD62L+ myeloid DC	cDC	MFI	Inverse variance weighted	33	0.00562849	0.0149866	0.707238	-0.0237453	0.0350023	1.00564	0.976534	1.03562	1.01 (0.98-1.04)	0.990133
46	KSD	CD62L- plasmacytoid DC %DC	cDC	Relative count	Inverse variance weighted	30	0.00576003	0.0155109	0.710374	-0.0246413	0.0361613	1.00578	0.97566	1.03682	1.01 (0.98-1.04)	0.972903
47	KSD	CD62L- DC AC	cDC	Absolute count	Inverse variance weighted	54	0.0034559	0.00932077	0.710806	-0.0148128	0.0217246	1.00346	0.985296	1.02196	1.00 (0.99-1.02)	0.952782
48	KSD	SSC-A on plasmacytoid DC	cDC	Morphological parameter	Inverse variance weighted	26	-0.0058266	0.016643	0.726269	-0.0384469	0.0267937	0.99419	0.962283	1.02716	0.99 (0.96-1.03)	0.953228
49	KSD	CD11c on monocyte	cDC	MFI	Inverse variance weighted	21	0.00482325	0.0142793	0.73553	-0.0231642	0.0328107	1.00483	0.977102	1.03335	1.00 (0.98-1.03)	0.945682
50	KSD	CD123 on plasmacytoid DC	cDC	MFI	Inverse variance weighted	20	0.00268487	0.00870899	0.757864	-0.0143847	0.0197545	1.00269	0.985718	1.01995	1.00 (0.99-1.02)	0.954908
51	KSD	CD123 on CD62L+ plasmacytoid DC	cDC	MFI	Inverse variance weighted	20	0.00267206	0.00870858	0.758972	-0.0143968	0.0197409	1.00268	0.985706	1.01994	1.00 (0.99-1.02)	0.937554
52	KSD	HLA DR on myeloid DC	cDC	MFI	Inverse variance weighted	111	0.00221516	0.00865273	0.797946	-0.0147442	0.0191745	1.00222	0.985364	1.01936	1.00 (0.99-1.02)	0.966742
53	KSD	HLA DR on plasmacytoid DC	cDC	MFI	Inverse variance weighted	143	-0.00177734	0.0074253	0.810824	-0.0163309	0.0127763	0.998224	0.983802	1.01286	1.00 (0.98-1.01)	0.96381
54	KSD	CD86 on myeloid DC	cDC	MFI	Inverse variance weighted	22	-0.00488367	0.0205589	0.812233	-0.0451791	0.0354117	0.995128	0.955826	1.03605	1.00 (0.96-1.04)	0.947606
55	KSD	SSC-A on myeloid DC	cDC	Morphological parameter	Inverse variance weighted	33	-0.00247926	0.0109509	0.820893	-0.0239431	0.0189845	0.997524	0.976341	1.01917	1.00 (0.98-1.02)	0.940295
56	KSD	CD62L- monocyte AC	cDC	Absolute count	Inverse variance weighted	18	0.00420348	0.0189937	0.824852	-0.0330242	0.0414312	1.00421	0.967515	1.0423	1.00 (0.97-1.04)	0.927958
57	KSD	CD86 on granulocyte	cDC	MFI	Inverse variance weighted	19	0.00500644	0.0234941	0.831254	-0.0410421	0.0510549	1.00502	0.959789	1.05238	1.01 (0.96-1.05)	0.918755
58	KSD	CD62L- DC %DC	cDC	Relative count	Inverse variance weighted	49	0.00239863	0.0117865	0.83874	-0.020703	0.0255003	1.0024	0.97951	1.02583	1.00 (0.98-1.03)	0.911045
59	KSD	CD80 on CD62L+ plasmacytoid DC	cDC	MFI	Inverse variance weighted	18	-0.0022468	0.014045	0.872904	-0.029775	0.0252814	0.997756	0.970664	1.0256	1.00 (0.97-1.03)	0.932083
60	KSD	CD86+ myeloid DC %DC	cDC	Relative count	Inverse variance weighted	62	-0.00150971	0.0126044	0.904661	-0.0262144	0.0231949	0.998491	0.974126	1.02347	1.00 (0.97-1.02)	0.949894
61	KSD	CD62L- myeloid DC %DC	cDC	Relative count	Inverse variance weighted	62	-0.000849571	0.0125725	0.946125	-0.0254916	0.0237925	0.999151	0.974831	1.02408	1.00 (0.97-1.02)	0.977145
62	KSD	CD80 on monocyte	cDC	MFI	Inverse variance weighted	44	-0.00108141	0.0200686	0.957026	-0.0404159	0.0382531	0.998919	0.96039	1.03899	1.00 (0.96-1.04)	0.972462
63	KSD	CD80 on granulocyte	cDC	MFI	Inverse variance weighted	32	-0.000450138	0.02023	0.982248	-0.040101	0.0392007	0.99955	0.960692	1.03998	1.00 (0.96-1.04)	0.982248
q-value was determined by adjusting the nominal p-value with the false discovery rate (FDR) correction.
Results that reach suggestive (p-value<0.05) are highlighted in blue, results that reach significant (q-value<0.1) are highlighted in red.
nsnp represents the number of SNPs used in MR analysis; se: standard error; ci: confidence interval; or: odds ratio

## Sheet: Maturation stages of T cell
MR analysis results after FDR correction according to cell panel classification of important immune traits (Maturation stages of T cell)
rank	outcome	exposure	Panel	Trait type	method	nsnp	β	se	p-value	lo_ci	up_ci	or	or_lci95	or_uci95	estimate	q-value
1	KSD	CD8 on naive CD8br	Maturation stages of T cell	MFI	Inverse variance weighted	46	-0.055801	0.0192338	0.00371745	-0.0934992	-0.0181027	0.945727	0.910739	0.98206	0.95 (0.91-0.98)	0.289961
2	KSD	TD DN (CD4-CD8-) %DN	Maturation stages of T cell	Relative count	Inverse variance weighted	30	-0.0118226	0.00549481	0.03143	-0.0225924	-0.00105273	0.988247	0.977661	0.998948	0.99 (0.98-1.00)	1.22577
3	KSD	CD4 on TD CD4+	Maturation stages of T cell	MFI	Inverse variance weighted	22	0.0447597	0.0211996	0.0347425	0.0032085	0.0863109	1.04578	1.00321	1.09015	1.05 (1.00-1.09)	0.903304
4	KSD	CD8 on EM CD8br	Maturation stages of T cell	MFI	Inverse variance weighted	35	-0.038898	0.0199267	0.0509315	-0.0779543	0.000158292	0.961849	0.925007	1.00016	0.96 (0.93-1.00)	0.993165
5	KSD	CM DN (CD4-CD8-) AC	Maturation stages of T cell	Absolute count	Inverse variance weighted	4	0.0383844	0.0200246	0.0552552	-0.000863781	0.0776326	1.03913	0.999137	1.08073	1.04 (1.00-1.08)	0.861981
6	KSD	EM DN (CD4-CD8-) %DN	Maturation stages of T cell	Relative count	Inverse variance weighted	27	0.00939731	0.00520978	0.0712653	-0.000813855	0.0196085	1.00944	0.999186	1.0198	1.01 (1.00-1.02)	0.926449
7	KSD	TD DN (CD4-CD8-) AC	Maturation stages of T cell	Absolute count	Inverse variance weighted	33	-0.0124719	0.0069524	0.0728294	-0.0260986	0.0011548	0.987606	0.974239	1.00116	0.99 (0.97-1.00)	0.811527
8	KSD	CD3 on EM CD4+	Maturation stages of T cell	MFI	Inverse variance weighted	37	0.0236908	0.0133388	0.0757206	-0.00245335	0.0498349	1.02397	0.99755	1.0511	1.02 (1.00-1.05)	0.738276
9	KSD	TD CD4+ %CD4+	Maturation stages of T cell	Relative count	Inverse variance weighted	33	-0.0363038	0.0210375	0.0844064	-0.0775373	0.00492967	0.964347	0.925392	1.00494	0.96 (0.93-1.00)	0.731522
10	KSD	CD8 on TD CD8br	Maturation stages of T cell	MFI	Inverse variance weighted	25	-0.0404976	0.0235656	0.0857046	-0.0866863	0.00569099	0.960311	0.916965	1.00571	0.96 (0.92-1.01)	0.668496
11	KSD	HVEM on CD45RA- CD4+	Maturation stages of T cell	MFI	Inverse variance weighted	21	-0.0236994	0.0138795	0.0877271	-0.0509033	0.00350443	0.976579	0.950371	1.00351	0.98 (0.95-1.00)	0.622065
12	KSD	TD CD8br %T cell	Maturation stages of T cell	Relative count	Inverse variance weighted	28	-0.0251115	0.0158313	0.112696	-0.0561409	0.00591786	0.975201	0.945406	1.00594	0.98 (0.95-1.01)	0.732522
13	KSD	TD CD8br %CD8br	Maturation stages of T cell	Relative count	Inverse variance weighted	45	-0.023311	0.0147169	0.113204	-0.0521562	0.00553424	0.976959	0.949181	1.00555	0.98 (0.95-1.01)	0.679225
14	KSD	HVEM on CM CD4+	Maturation stages of T cell	MFI	Inverse variance weighted	15	-0.0196849	0.0126159	0.118683	-0.044412	0.00504223	0.980508	0.95656	1.00505	0.98 (0.96-1.01)	0.661232
15	KSD	Naive DN (CD4-CD8-) AC	Maturation stages of T cell	Absolute count	Inverse variance weighted	16	0.0520251	0.0379758	0.170702	-0.0224076	0.126458	1.0534	0.977842	1.1348	1.05 (0.98-1.13)	0.88765
16	KSD	CD3 on TD CD4+	Maturation stages of T cell	MFI	Inverse variance weighted	22	0.0211374	0.0155866	0.175059	-0.00941232	0.0516872	1.02136	0.990632	1.05305	1.02 (0.99-1.05)	0.85341
17	KSD	TD CD8br AC	Maturation stages of T cell	Absolute count	Inverse variance weighted	23	0.0341279	0.0258965	0.187551	-0.0166292	0.0848851	1.03472	0.983508	1.08859	1.03 (0.98-1.09)	0.860528
18	KSD	HVEM on naive CD8br	Maturation stages of T cell	MFI	Inverse variance weighted	28	-0.0204348	0.0159378	0.199786	-0.0516728	0.0108032	0.979773	0.94964	1.01086	0.98 (0.95-1.01)	0.865741
19	KSD	TD DN (CD4-CD8-) %T cell	Maturation stages of T cell	Relative count	Inverse variance weighted	26	-0.00904408	0.00709916	0.202676	-0.0229584	0.00487028	0.990997	0.977303	1.00488	0.99 (0.98-1.00)	0.832038
20	KSD	TD CD4+ AC	Maturation stages of T cell	Absolute count	Inverse variance weighted	13	-0.0414741	0.032568	0.202855	-0.105307	0.0223592	0.959374	0.900048	1.02261	0.96 (0.90-1.02)	0.791134
21	KSD	CD45RA on TD CD8br	Maturation stages of T cell	MFI	Inverse variance weighted	19	0.0337331	0.0268218	0.20851	-0.0188377	0.0863039	1.03431	0.981339	1.09014	1.03 (0.98-1.09)	0.774466
22	KSD	HVEM on EM CD4+	Maturation stages of T cell	MFI	Inverse variance weighted	19	-0.0219531	0.0177945	0.217313	-0.0568303	0.012924	0.978286	0.944754	1.01301	0.98 (0.94-1.01)	0.770474
23	KSD	CD4 on EM CD4+	Maturation stages of T cell	MFI	Inverse variance weighted	26	-0.0203839	0.01724	0.237062	-0.0541742	0.0134065	0.979822	0.947267	1.0135	0.98 (0.95-1.01)	0.803949
24	KSD	CD3 on naive CD8br	Maturation stages of T cell	MFI	Inverse variance weighted	64	0.0116594	0.0100636	0.246629	-0.00806522	0.0313841	1.01173	0.991967	1.03188	1.01 (0.99-1.03)	0.801546
25	KSD	CD45RA+ CD8br %T cell	Maturation stages of T cell	Relative count	Inverse variance weighted	40	0.0054836	0.00495572	0.268502	-0.00422961	0.0151968	1.0055	0.995779	1.01531	1.01 (1.00-1.02)	0.837727
26	KSD	Naive DN (CD4-CD8-) %DN	Maturation stages of T cell	Relative count	Inverse variance weighted	20	-0.0230233	0.0223172	0.302241	-0.0667651	0.0207184	0.97724	0.935415	1.02093	0.98 (0.94-1.02)	0.906723
27	KSD	CM CD4+ %T cell	Maturation stages of T cell	Relative count	Inverse variance weighted	21	0.0273879	0.0265628	0.302512	-0.0246752	0.079451	1.02777	0.975627	1.08269	1.03 (0.98-1.08)	0.873924
28	KSD	CD45RA+ CD8br AC	Maturation stages of T cell	Absolute count	Inverse variance weighted	31	0.00821931	0.00824032	0.318546	-0.00793172	0.0243703	1.00825	0.9921	1.02467	1.01 (0.99-1.02)	0.887378
29	KSD	CD3 on CM CD4+	Maturation stages of T cell	MFI	Inverse variance weighted	48	0.0101386	0.0107824	0.347072	-0.010995	0.0312721	1.01019	0.989065	1.03177	1.01 (0.99-1.03)	0.933505
30	KSD	HVEM on CD4+	Maturation stages of T cell	MFI	Inverse variance weighted	18	-0.0133395	0.0142127	0.347958	-0.0411965	0.0145175	0.986749	0.959641	1.01462	0.99 (0.96-1.01)	0.90469
31	KSD	TD CD4+ %T cell	Maturation stages of T cell	Relative count	Inverse variance weighted	44	-0.0141385	0.015654	0.366424	-0.0448203	0.0165433	0.985961	0.956169	1.01668	0.99 (0.96-1.02)	0.921971
32	KSD	CD3 on CD45RA- CD4+	Maturation stages of T cell	MFI	Inverse variance weighted	54	0.010182	0.0115555	0.378239	-0.0124667	0.0328308	1.01023	0.987611	1.03338	1.01 (0.99-1.03)	0.921958
33	KSD	CD45RA- CD4+ %CD4+	Maturation stages of T cell	Relative count	Inverse variance weighted	27	0.016632	0.0194675	0.392913	-0.0215243	0.0547884	1.01677	0.978706	1.05632	1.02 (0.98-1.06)	0.928703
34	KSD	CD45RA+ CD8br %CD8br	Maturation stages of T cell	Relative count	Inverse variance weighted	38	0.00482045	0.00628974	0.443439	-0.00750743	0.0171483	1.00483	0.992521	1.0173	1.00 (0.99-1.02)	1.0173
35	KSD	HVEM on EM CD8br	Maturation stages of T cell	MFI	Inverse variance weighted	15	-0.0132355	0.0173235	0.444853	-0.0471895	0.0207185	0.986852	0.953907	1.02093	0.99 (0.95-1.02)	0.991387
36	KSD	HVEM on naive CD4+	Maturation stages of T cell	MFI	Inverse variance weighted	15	-0.0111255	0.0147728	0.451385	-0.0400802	0.0178292	0.988936	0.960712	1.01799	0.99 (0.96-1.02)	0.978001
37	KSD	CM CD8br %CD8br	Maturation stages of T cell	Relative count	Inverse variance weighted	25	-0.0176561	0.0244985	0.471093	-0.0656731	0.0303609	0.982499	0.936437	1.03083	0.98 (0.94-1.03)	0.993115
38	KSD	CD3 on Naive CD4+	Maturation stages of T cell	MFI	Inverse variance weighted	75	0.00628817	0.00926917	0.49752	-0.0118794	0.0244557	1.00631	0.988191	1.02476	1.01 (0.99-1.02)	1.02123
39	KSD	HVEM on CD8br	Maturation stages of T cell	MFI	Inverse variance weighted	18	-0.016438	0.0244518	0.501418	-0.0643634	0.0314875	0.983696	0.937664	1.03199	0.98 (0.94-1.03)	1.00284
40	KSD	EM CD8br %CD8br	Maturation stages of T cell	Relative count	Inverse variance weighted	31	-0.00543908	0.00819463	0.506858	-0.0215006	0.0106224	0.994576	0.978729	1.01068	0.99 (0.98-1.01)	0.988374
41	KSD	CM CD4+ AC	Maturation stages of T cell	Absolute count	Inverse variance weighted	22	0.0170298	0.0257757	0.508811	-0.0334907	0.0675502	1.01718	0.967064	1.06988	1.02 (0.97-1.07)	0.967982
42	KSD	CD3 on EM CD8br	Maturation stages of T cell	MFI	Inverse variance weighted	29	0.0108542	0.0166007	0.513214	-0.0216831	0.0433916	1.01091	0.97855	1.04435	1.01 (0.98-1.04)	0.953112
43	KSD	CM DN (CD4-CD8-) %DN	Maturation stages of T cell	Relative count	Inverse variance weighted	13	-0.0155522	0.0238345	0.514071	-0.0622678	0.0311633	0.984568	0.939631	1.03165	0.98 (0.94-1.03)	0.932502
44	KSD	HVEM on TD CD4+	Maturation stages of T cell	MFI	Inverse variance weighted	22	-0.0106111	0.0164392	0.518619	-0.042832	0.0216098	0.989445	0.958072	1.02184	0.99 (0.96-1.02)	0.91937
45	KSD	CM CD8br %T cell	Maturation stages of T cell	Relative count	Inverse variance weighted	22	0.0164595	0.0255559	0.519538	-0.0336301	0.066549	1.0166	0.966929	1.06881	1.02 (0.97-1.07)	0.900533
46	KSD	CM CD8br AC	Maturation stages of T cell	Absolute count	Inverse variance weighted	22	0.0203353	0.0324573	0.530971	-0.0432811	0.0839517	1.02054	0.957642	1.08758	1.02 (0.96-1.09)	0.900342
47	KSD	CD4RA on TD CD4+	Maturation stages of T cell	MFI	Inverse variance weighted	27	-0.0081877	0.0133292	0.539037	-0.0343128	0.0179374	0.991846	0.966269	1.0181	0.99 (0.97-1.02)	0.894571
48	KSD	HVEM on CM CD8br	Maturation stages of T cell	MFI	Inverse variance weighted	17	-0.00883393	0.01439	0.539286	-0.0370383	0.0193705	0.991205	0.963639	1.01956	0.99 (0.96-1.02)	0.876339
49	KSD	EM CD4+ %T cell	Maturation stages of T cell	Relative count	Inverse variance weighted	27	-0.0133904	0.0219531	0.541893	-0.0564184	0.0296377	0.986699	0.945144	1.03008	0.99 (0.95-1.03)	0.862605
50	KSD	EM CD8br AC	Maturation stages of T cell	Absolute count	Inverse variance weighted	37	0.00789432	0.0133511	0.554329	-0.0182738	0.0340625	1.00793	0.981892	1.03465	1.01 (0.98-1.03)	0.864753
51	KSD	EM CD8br %T cell	Maturation stages of T cell	Relative count	Inverse variance weighted	21	-0.00770599	0.0132528	0.56093	-0.0336815	0.0182695	0.992324	0.966879	1.01844	0.99 (0.97-1.02)	0.857893
52	KSD	CCR7 on naive CD4+	Maturation stages of T cell	MFI	Inverse variance weighted	22	-0.00705155	0.0121481	0.5616	-0.0308618	0.0167587	0.992973	0.96961	1.0169	0.99 (0.97-1.02)	0.8424
53	KSD	HVEM on TD CD8br	Maturation stages of T cell	MFI	Inverse variance weighted	24	-0.00802111	0.0138455	0.562366	-0.0351582	0.019116	0.992011	0.965453	1.0193	0.99 (0.97-1.02)	0.827633
54	KSD	Naive CD4+ %CD4+	Maturation stages of T cell	Relative count	Inverse variance weighted	37	-0.00822453	0.0164707	0.617538	-0.0405072	0.0240581	0.991809	0.960302	1.02435	0.99 (0.96-1.02)	0.892
55	KSD	CD4 on CM CD4 +	Maturation stages of T cell	MFI	Inverse variance weighted	19	0.0140135	0.0286509	0.624763	-0.0421423	0.0701694	1.01411	0.958733	1.07269	1.01 (0.96-1.07)	0.886027
56	KSD	EM DN (CD4-CD8-) %T cell	Maturation stages of T cell	Relative count	Inverse variance weighted	26	-0.0101058	0.0210638	0.631391	-0.0513907	0.0311792	0.989945	0.949907	1.03167	0.99 (0.95-1.03)	0.879437
57	KSD	CM CD4+ %CD4+	Maturation stages of T cell	Relative count	Inverse variance weighted	30	-0.00306618	0.00648632	0.636417	-0.0157794	0.00964701	0.996939	0.984344	1.00969	1.00 (0.98-1.01)	0.870887
58	KSD	CD3 on CM CD8br	Maturation stages of T cell	MFI	Inverse variance weighted	35	0.00785274	0.0170222	0.644566	-0.0255107	0.0412162	1.00788	0.974812	1.04208	1.01 (0.97-1.04)	0.86683
59	KSD	HVEM on T cell	Maturation stages of T cell	MFI	Inverse variance weighted	21	0.00714647	0.0165762	0.666374	-0.0253428	0.0396358	1.00717	0.974976	1.04043	1.01 (0.97-1.04)	0.88097
60	KSD	CD3 on TD CD8br	Maturation stages of T cell	MFI	Inverse variance weighted	25	0.0101588	0.0237676	0.669073	-0.0364258	0.0567433	1.01021	0.96423	1.05838	1.01 (0.96-1.06)	0.869795
61	KSD	CD45RA- CD4+ %T cell	Maturation stages of T cell	Relative count	Inverse variance weighted	34	0.00317638	0.00788857	0.687201	-0.0122852	0.018638	1.00318	0.98779	1.01881	1.00 (0.99-1.02)	0.878716
62	KSD	CD4 on CD4+	Maturation stages of T cell	MFI	Inverse variance weighted	27	0.00796019	0.0209316	0.703726	-0.0330657	0.0489861	1.00799	0.967475	1.05021	1.01 (0.97-1.05)	0.885333
63	KSD	EM DN (CD4-CD8-) AC	Maturation stages of T cell	Absolute count	Inverse variance weighted	24	0.00766988	0.0243493	0.752767	-0.0400548	0.0553946	1.0077	0.960737	1.05696	1.01 (0.96-1.06)	0.931997
64	KSD	Naive CD8br %CD8br	Maturation stages of T cell	Relative count	Inverse variance weighted	27	0.0033594	0.0114907	0.770013	-0.0191624	0.0258812	1.00337	0.98102	1.02622	1.00 (0.98-1.03)	0.938454
65	KSD	CD4 on CD45RA+ CD4+	Maturation stages of T cell	MFI	Inverse variance weighted	23	-0.00607805	0.0219818	0.782161	-0.0491623	0.0370062	0.99394	0.952027	1.0377	0.99 (0.95-1.04)	0.938593
66	KSD	EM CD4+ AC	Maturation stages of T cell	Absolute count	Inverse variance weighted	19	-0.00288284	0.0106011	0.78567	-0.023661	0.0178954	0.997121	0.976617	1.01806	1.00 (0.98-1.02)	0.928519
67	KSD	CD4 on naive CD4+	Maturation stages of T cell	MFI	Inverse variance weighted	32	-0.00600669	0.0233996	0.79741	-0.0518698	0.0398564	0.994011	0.949452	1.04066	0.99 (0.95-1.04)	0.928328
68	KSD	CD45RA on naive CD8br	Maturation stages of T cell	MFI	Inverse variance weighted	35	0.00324493	0.0155862	0.835078	-0.027304	0.0337939	1.00325	0.973065	1.03437	1.00 (0.97-1.03)	0.957884
69	KSD	CD45RA on naive CD4+	Maturation stages of T cell	MFI	Inverse variance weighted	104	0.00181405	0.00889835	0.83846	-0.0156267	0.0192548	1.00182	0.984495	1.01944	1.00 (0.98-1.02)	0.947824
70	KSD	CCR7 on naive CD8br	Maturation stages of T cell	MFI	Inverse variance weighted	23	-0.00437716	0.0234985	0.85223	-0.0504342	0.0416798	0.995632	0.950817	1.04256	1.00 (0.95-1.04)	0.949627
71	KSD	Naive CD8br %T cell	Maturation stages of T cell	Relative count	Inverse variance weighted	26	0.00381604	0.0205843	0.852927	-0.0365292	0.0441613	1.00382	0.96413	1.04515	1.00 (0.96-1.05)	0.937018
72	KSD	Naive CD4+ %T cell	Maturation stages of T cell	Relative count	Inverse variance weighted	31	-0.00278848	0.0154994	0.857224	-0.0331673	0.0275903	0.997215	0.967377	1.02797	1.00 (0.97-1.03)	0.928659
73	KSD	CM DN (CD4-CD8-) %T cell	Maturation stages of T cell	Relative count	Inverse variance weighted	12	0.00369158	0.022462	0.869458	-0.040334	0.0477172	1.0037	0.960469	1.04887	1.00 (0.96-1.05)	0.929009
74	KSD	Naive DN (CD4-CD8-) %T cell	Maturation stages of T cell	Relative count	Inverse variance weighted	25	-0.00353936	0.0282137	0.900168	-0.0588382	0.0517594	0.996467	0.942859	1.05312	1.00 (0.94-1.05)	0.948826
75	KSD	EM CD4+ %CD4+	Maturation stages of T cell	Relative count	Inverse variance weighted	29	0.000695487	0.0168801	0.967135	-0.0323894	0.0337804	1.0007	0.96813	1.03436	1.00 (0.97-1.03)	1.00582
76	KSD	Naive CD8br AC	Maturation stages of T cell	Absolute count	Inverse variance weighted	32	0.00068422	0.0208491	0.97382	-0.04018	0.0415484	1.00068	0.960617	1.04242	1.00 (0.96-1.04)	0.999447
77	KSD	Naive CD4+ AC	Maturation stages of T cell	Absolute count	Inverse variance weighted	25	-0.000342571	0.0274289	0.990035	-0.0541033	0.0534181	0.999657	0.947334	1.05487	1.00 (0.95-1.05)	1.00289
78	KSD	CD45RA- CD4+ AC	Maturation stages of T cell	Absolute count	Inverse variance weighted	10	-6.59e-05	0.0109598	0.9952	-0.0215472	0.0214154	0.999934	0.978683	1.02165	1.00 (0.98-1.02)	0.9952
q-value was determined by adjusting the nominal p-value with the false discovery rate (FDR) correction.
Results that reach suggestive (p-value<0.05) are highlighted in blue, results that reach significant (q-value<0.1) are highlighted in red.
nsnp represents the number of SNPs used in MR analysis; se: standard error; ci: confidence interval; or: odds ratio

## Sheet: Monocyte
MR analysis results after FDR correction according to cell panel classification of important immune traits (Monocyte)
rank	outcome	exposure	Panel	Trait type	method	nsnp	β	se	p-value	lo_ci	up_ci	or	or_lci95	or_uci95	estimate	q-value
1	KSD	CX3CR1 on CD14+ CD16+ monocyte	Monocyte	MFI	Inverse variance weighted	45	-0.0305556	0.0125092	0.0145797	-0.0550736	-0.0060376	0.969907	0.946415	0.993981	0.97 (0.95-0.99)	0.612348
2	KSD	CX3CR1 on monocyte	Monocyte	MFI	Inverse variance weighted	36	-0.034699	0.0158547	0.0286286	-0.0657743	-0.00362381	0.965896	0.936342	0.996383	0.97 (0.94-1.00)	0.6012
3	KSD	CX3CR1 on CD14+ CD16- monocyte	Monocyte	MFI	Inverse variance weighted	42	-0.0297929	0.0141505	0.0352545	-0.0575279	-0.00205781	0.970647	0.944096	0.997944	0.97 (0.94-1.00)	0.493564
4	KSD	CD64 on CD14+ CD16- monocyte	Monocyte	MFI	Inverse variance weighted	83	0.0192309	0.00937172	0.0401681	0.000862353	0.0375995	1.01942	1.00086	1.03832	1.02 (1.00-1.04)	0.421765
5	KSD	CD64 on CD14- CD16+ monocyte	Monocyte	MFI	Inverse variance weighted	17	0.0451531	0.0242127	0.0622014	-0.00230366	0.0926099	1.04619	0.997699	1.09703	1.05 (1.00-1.10)	0.522492
6	KSD	CCR2 on CD14+ CD16+ monocyte	Monocyte	MFI	Inverse variance weighted	39	0.0189414	0.0108991	0.0822305	-0.00242081	0.0403036	1.01912	0.997582	1.04113	1.02 (1.00-1.04)	0.575613
7	KSD	CD64 on CD14- CD16-	Monocyte	MFI	Inverse variance weighted	17	0.0533891	0.0318824	0.0940205	-0.00910051	0.115879	1.05484	0.990941	1.12286	1.05 (0.99-1.12)	0.564123
8	KSD	CD64 on monocyte	Monocyte	MFI	Inverse variance weighted	76	0.0172709	0.010928	0.114009	-0.00414796	0.0386898	1.01742	0.995861	1.03945	1.02 (1.00-1.04)	0.598546
9	KSD	PDL-1 on CD14- CD16+ monocyte	Monocyte	MFI	Inverse variance weighted	44	0.0166109	0.0109904	0.130686	-0.00493027	0.0381521	1.01675	0.995082	1.03889	1.02 (1.00-1.04)	0.609869
10	KSD	CD64 on CD14+ CD16+ monocyte	Monocyte	MFI	Inverse variance weighted	58	0.0191346	0.0132367	0.148299	-0.00680941	0.0450786	1.01932	0.993214	1.04611	1.02 (0.99-1.05)	0.622854
11	KSD	HLA DR on CD14- CD16+ monocyte	Monocyte	MFI	Inverse variance weighted	93	0.0139777	0.0121294	0.249164	-0.00979592	0.0377514	1.01408	0.990252	1.03847	1.01 (0.99-1.04)	0.951353
12	KSD	CD16 on CD14+ CD16+ monocyte	Monocyte	MFI	Inverse variance weighted	65	-0.0126878	0.0122101	0.298748	-0.0366197	0.011244	0.987392	0.964043	1.01131	0.99 (0.96-1.01)	1.04562
13	KSD	CD14+ CD16+ monocyte AC	Monocyte	Absolute count	Inverse variance weighted	51	-0.0149161	0.0157377	0.343236	-0.045762	0.0159299	0.985195	0.955269	1.01606	0.99 (0.96-1.02)	1.10892
14	KSD	HLA DR on CD14+ CD16- monocyte	Monocyte	MFI	Inverse variance weighted	105	-0.0102327	0.0108783	0.346884	-0.0315542	0.0110888	0.989819	0.968938	1.01115	0.99 (0.97-1.01)	1.04065
15	KSD	HLA DR on CD14+ monocyte	Monocyte	MFI	Inverse variance weighted	97	-0.00994942	0.0110633	0.368483	-0.0316335	0.0117346	0.9901	0.968862	1.0118	0.99 (0.97-1.01)	1.03175
16	KSD	CD14 on CD14+ CD16+ monocyte	Monocyte	MFI	Inverse variance weighted	14	0.0415231	0.0463012	0.369823	-0.0492272	0.132274	1.0424	0.951965	1.14142	1.04 (0.95-1.14)	0.970786
17	KSD	CD14- CD16+ monocyte AC	Monocyte	Absolute count	Inverse variance weighted	26	0.0128764	0.0143772	0.370458	-0.0153029	0.0410557	1.01296	0.984814	1.04191	1.01 (0.98-1.04)	0.915249
18	KSD	CCR2 on CD14- CD16-	Monocyte	MFI	Inverse variance weighted	15	0.0184222	0.0206717	0.372833	-0.0220944	0.0589388	1.01859	0.978148	1.06071	1.02 (0.98-1.06)	0.869944
19	KSD	CD40 on CD14+ CD16- monocyte	Monocyte	MFI	Inverse variance weighted	42	-0.0126568	0.0149864	0.398358	-0.0420301	0.0167164	0.987423	0.958841	1.01686	0.99 (0.96-1.02)	0.880582
20	KSD	CD14+ CD16- monocyte AC	Monocyte	Absolute count	Inverse variance weighted	22	0.00859154	0.0135697	0.52664	-0.018005	0.0351881	1.00863	0.982156	1.03581	1.01 (0.98-1.04)	1.10594
21	KSD	CD14+ CD16- monocyte %monocyte	Monocyte	Relative count	Inverse variance weighted	32	-0.00642174	0.0103902	0.536536	-0.0267865	0.013943	0.993599	0.973569	1.01404	0.99 (0.97-1.01)	1.07307
22	KSD	PDL-1 on CD14+ CD16- monocyte	Monocyte	MFI	Inverse variance weighted	13	0.0239883	0.0401802	0.550495	-0.0547648	0.102741	1.02428	0.946708	1.1082	1.02 (0.95-1.11)	1.05095
23	KSD	CD16 on CD14- CD16+ monocyte	Monocyte	MFI	Inverse variance weighted	141	-0.00392178	0.00691219	0.570462	-0.0174697	0.00962611	0.996086	0.982682	1.00967	1.00 (0.98-1.01)	1.04171
24	KSD	CX3CR1 on CD14- CD16-	Monocyte	MFI	Inverse variance weighted	29	0.00656537	0.0126042	0.602445	-0.0181388	0.0312696	1.00659	0.982025	1.03176	1.01 (0.98-1.03)	1.05428
25	KSD	HLA DR on CD14+ CD16+ monocyte	Monocyte	MFI	Inverse variance weighted	95	0.00461591	0.00933424	0.620944	-0.0136792	0.022911	1.00463	0.986414	1.02318	1.00 (0.99-1.02)	1.04319
26	KSD	CD40 on CD14+ CD16+ monocyte	Monocyte	MFI	Inverse variance weighted	52	-0.00533241	0.0112965	0.636896	-0.0274735	0.0168087	0.994682	0.9729	1.01695	0.99 (0.97-1.02)	1.02883
27	KSD	PDL-1 on monocyte	Monocyte	MFI	Inverse variance weighted	14	0.0151367	0.0397763	0.703539	-0.0628247	0.0930982	1.01525	0.939108	1.09757	1.02 (0.94-1.10)	1.09439
28	KSD	CD40 on CD14- CD16+ monocyte	Monocyte	MFI	Inverse variance weighted	72	-0.00392174	0.010319	0.703907	-0.0241469	0.0163034	0.996086	0.976142	1.01644	1.00 (0.98-1.02)	1.05586
29	KSD	CX3CR1 on CD14- CD16+ monocyte	Monocyte	MFI	Inverse variance weighted	21	-0.00701818	0.0213138	0.741945	-0.0487932	0.0347568	0.993006	0.952378	1.03537	0.99 (0.95-1.04)	1.07454
30	KSD	CD40 on monocytes	Monocyte	MFI	Inverse variance weighted	59	-0.00286468	0.00920439	0.755626	-0.0209053	0.0151759	0.997139	0.979312	1.01529	1.00 (0.98-1.02)	1.05788
31	KSD	HLA DR on CD14- CD16-	Monocyte	MFI	Inverse variance weighted	123	0.000810752	0.00261274	0.756327	-0.00431021	0.00593172	1.00081	0.995699	1.00595	1.00 (1.00-1.01)	1.0247
32	KSD	CD16+ monocyte %monocyte	Monocyte	Relative count	Inverse variance weighted	31	0.00724025	0.0242602	0.765366	-0.0403096	0.0547902	1.00727	0.960492	1.05632	1.01 (0.96-1.06)	1.00454
33	KSD	Monocyte AC	Monocyte	Absolute count	Inverse variance weighted	22	-0.00407312	0.0146464	0.780938	-0.03278	0.0246338	0.995935	0.967751	1.02494	1.00 (0.97-1.02)	0.99392
34	KSD	CCR2 on CD14+ CD16- monocyte	Monocyte	MFI	Inverse variance weighted	34	-0.00248749	0.00974357	0.798495	-0.0215849	0.0166099	0.997516	0.978646	1.01675	1.00 (0.98-1.02)	0.986376
35	KSD	CCR2 on monocyte	Monocyte	MFI	Inverse variance weighted	28	0.00238802	0.0129465	0.853658	-0.0229872	0.0277632	1.00239	0.977275	1.02815	1.00 (0.98-1.03)	1.02439
36	KSD	PDL-1 on CD14+ CD16+ monocyte	Monocyte	MFI	Inverse variance weighted	29	-0.00131378	0.0110908	0.905705	-0.0230517	0.0204241	0.998687	0.977212	1.02063	1.00 (0.98-1.02)	1.05666
37	KSD	CD14+ CD16+ monocyte %monocyte	Monocyte	Relative count	Inverse variance weighted	58	-0.00138322	0.0128978	0.914595	-0.0266629	0.0238965	0.998618	0.973689	1.02418	1.00 (0.97-1.02)	1.03819
38	KSD	HLA DR on monocyte	Monocyte	MFI	Inverse variance weighted	89	-0.000453998	0.0105754	0.965758	-0.0211818	0.0202738	0.999546	0.979041	1.02048	1.00 (0.98-1.02)	1.06742
39	KSD	CD14- CD16- AC	Monocyte	Absolute count	Inverse variance weighted	27	-8.28e-05	0.00214138	0.96917	-0.00427987	0.00411435	0.999917	0.995729	1.00412	1.00 (1.00-1.00)	1.04372
40	KSD	CD14 on CD14+ CD16- monocyte	Monocyte	MFI	Inverse variance weighted	15	-0.00105192	0.0272909	0.969253	-0.0545421	0.0524383	0.998949	0.946919	1.05384	1.00 (0.95-1.05)	1.01772
41	KSD	CCR2 on CD14- CD16+ monocyte	Monocyte	MFI	Inverse variance weighted	22	0.000346011	0.0137457	0.979917	-0.0265955	0.0272875	1.00035	0.973755	1.02766	1.00 (0.97-1.03)	1.00382
42	KSD	PDL-1 on CD14- CD16-	Monocyte	MFI	Inverse variance weighted	20	0.00033714	0.0186891	0.985607	-0.0362934	0.0369677	1.00034	0.964357	1.03766	1.00 (0.96-1.04)	0.985607
q-value was determined by adjusting the nominal p-value with the false discovery rate (FDR) correction.
Results that reach suggestive (p-value<0.05) are highlighted in blue, results that reach significant (q-value<0.1) are highlighted in red.
nsnp represents the number of SNPs used in MR analysis; se: standard error; ci: confidence interval; or: odds ratio

## Sheet: Myeloid cell
MR analysis results after FDR correction according to cell panel classification of important immune traits (Myeloid cell)
rank	outcome	exposure	Panel	Trait type	method	nsnp	β	se	p-value	lo_ci	up_ci	or	or_lci95	or_uci95	estimate	q-value
1	KSD	CD33 on CD33dim HLA DR-	Myeloid cell	MFI	Inverse variance weighted	67	0.0248319	0.00742327	0.000822378	0.0102823	0.0393816	1.02514	1.01034	1.04017	1.03 (1.01-1.04)	0.0526322
2	KSD	CD33 on basophil	Myeloid cell	MFI	Inverse variance weighted	67	0.0173088	0.00629358	0.00595528	0.0049734	0.0296442	1.01746	1.00499	1.03009	1.02 (1.00-1.03)	0.190569
3	KSD	CD33 on Im MDSC	Myeloid cell	MFI	Inverse variance weighted	65	0.0189754	0.00748924	0.011287	0.00429646	0.0336543	1.01916	1.00431	1.03423	1.02 (1.00-1.03)	0.24079
4	KSD	CD33 on CD33br HLA DR+ CD14-	Myeloid cell	MFI	Inverse variance weighted	71	0.017374	0.00751434	0.0207715	0.0026459	0.0321021	1.01753	1.00265	1.03262	1.02 (1.00-1.03)	0.332343
5	KSD	CD33 on CD14+ monocyte	Myeloid cell	MFI	Inverse variance weighted	90	0.0135601	0.00633125	0.0322113	0.00115089	0.0259694	1.01365	1.00115	1.02631	1.01 (1.00-1.03)	0.412305
6	KSD	CD11b on Mo MDSC	Myeloid cell	MFI	Inverse variance weighted	17	0.0299173	0.0153376	0.0511067	-0.00014444	0.059979	1.03037	0.999856	1.06181	1.03 (1.00-1.06)	0.545138
7	KSD	HSC AC	Myeloid cell	Absolute count	Inverse variance weighted	23	0.0310729	0.0163735	0.0577278	-0.00101909	0.0631649	1.03156	0.998981	1.0652	1.03 (1.00-1.07)	0.527797
8	KSD	CD45 on lymphocyte	Myeloid cell	MFI	Inverse variance weighted	18	-0.0220927	0.0123061	0.0726103	-0.0462126	0.00202715	0.97815	0.954839	1.00203	0.98 (0.95-1.00)	0.580882
9	KSD	CD33 on CD33br HLA DR+	Myeloid cell	MFI	Inverse variance weighted	75	0.0122616	0.00695052	0.0777106	-0.00136142	0.0258846	1.01234	0.99864	1.02622	1.01 (1.00-1.03)	0.552609
10	KSD	CD33 on CD33br HLA DR+ CD14dim	Myeloid cell	MFI	Inverse variance weighted	72	0.0125609	0.00733229	0.0866953	-0.00181039	0.0269322	1.01264	0.998191	1.0273	1.01 (1.00-1.03)	0.55485
11	KSD	HLA DR on CD33br HLA DR+ CD14-	Myeloid cell	MFI	Inverse variance weighted	101	0.0123006	0.00749012	0.100541	-0.00238007	0.0269812	1.01238	0.997623	1.02735	1.01 (1.00-1.03)	0.584964
12	KSD	HLA DR on CD33dim HLA DR+ CD11b+	Myeloid cell	MFI	Inverse variance weighted	71	0.0180171	0.010992	0.101188	-0.0035271	0.0395613	1.01818	0.996479	1.04035	1.02 (1.00-1.04)	0.539671
13	KSD	CD33 on CD33dim HLA DR+ CD11b-	Myeloid cell	MFI	Inverse variance weighted	79	0.0123154	0.00785097	0.11673	-0.00307249	0.0277033	1.01239	0.996932	1.02809	1.01 (1.00-1.03)	0.574671
14	KSD	CD33dim HLA DR+ CD11b- %CD33dim HLA DR+	Myeloid cell	Relative count	Inverse variance weighted	26	-0.0147428	0.00956197	0.123118	-0.0334843	0.00399864	0.985365	0.96707	1.00401	0.99 (0.97-1.00)	0.562824
15	KSD	HLA DR on CD33br HLA DR+ CD14dim	Myeloid cell	MFI	Inverse variance weighted	56	0.0222311	0.015271	0.145456	-0.00770013	0.0521624	1.02248	0.992329	1.05355	1.02 (0.99-1.05)	0.620614
16	KSD	CD33 on CD33dim HLA DR+ CD11b+	Myeloid cell	MFI	Inverse variance weighted	90	0.0101864	0.0071395	0.153646	-0.003807	0.0241798	1.01024	0.9962	1.02447	1.01 (1.00-1.02)	0.614585
17	KSD	CD66b on CD66b++ myeloid cell	Myeloid cell	MFI	Inverse variance weighted	21	0.0208389	0.0153539	0.174705	-0.00925472	0.0509325	1.02106	0.990788	1.05225	1.02 (0.99-1.05)	0.657713
18	KSD	CD45 on CD33dim HLA DR+ CD11b-	Myeloid cell	MFI	Inverse variance weighted	8	-0.0480408	0.0362319	0.184864	-0.119055	0.0229737	0.953095	0.887759	1.02324	0.95 (0.89-1.02)	0.657296
19	KSD	CD11b on Gr MDSC	Myeloid cell	MFI	Inverse variance weighted	14	-0.0164756	0.0125423	0.188978	-0.0410585	0.00810722	0.983659	0.959773	1.00814	0.98 (0.96-1.01)	0.636558
20	KSD	CD14 on CD33dim HLA DR+ CD11b+	Myeloid cell	MFI	Inverse variance weighted	14	-0.025038	0.0192202	0.19268	-0.0627097	0.0126337	0.975273	0.939216	1.01271	0.98 (0.94-1.01)	0.616577
21	KSD	CD11b on CD66b++ myeloid cell	Myeloid cell	MFI	Inverse variance weighted	16	-0.0271278	0.0210064	0.196563	-0.0683003	0.0140448	0.973237	0.93398	1.01414	0.97 (0.93-1.01)	0.59905
22	KSD	CD33 on Mo MDSC	Myeloid cell	MFI	Inverse variance weighted	62	0.0096504	0.00779935	0.215963	-0.00563631	0.0249371	1.0097	0.99438	1.02525	1.01 (0.99-1.03)	0.628255
23	KSD	CD45 on CD33dim HLA DR-	Myeloid cell	MFI	Inverse variance weighted	14	0.0217452	0.0181451	0.230761	-0.0138193	0.0573097	1.02198	0.986276	1.05898	1.02 (0.99-1.06)	0.642118
24	KSD	CD11b on basophil	Myeloid cell	MFI	Inverse variance weighted	21	0.0217183	0.0185649	0.242057	-0.0146688	0.0581054	1.02196	0.985438	1.05983	1.02 (0.99-1.06)	0.645485
25	KSD	CD45 on CD33- HLA DR+	Myeloid cell	MFI	Inverse variance weighted	23	0.00904862	0.00811368	0.264752	-0.0068542	0.0249514	1.00909	0.993169	1.02527	1.01 (0.99-1.03)	0.677766
26	KSD	CD33dim HLA DR- AC	Myeloid cell	Absolute count	Inverse variance weighted	31	-0.00782229	0.00799721	0.328012	-0.0234968	0.00785225	0.992208	0.976777	1.00788	0.99 (0.98-1.01)	0.807413
27	KSD	CD33- HLA DR+ AC	Myeloid cell	Absolute count	Inverse variance weighted	40	0.0093193	0.00996259	0.349567	-0.0102074	0.028846	1.00936	0.989845	1.02927	1.01 (0.99-1.03)	0.828604
28	KSD	CD33dim HLA DR+ CD11b+ AC	Myeloid cell	Absolute count	Inverse variance weighted	24	0.0150304	0.0165362	0.363382	-0.0173805	0.0474413	1.01514	0.98277	1.04858	1.02 (0.98-1.05)	0.830588
29	KSD	CD11b on CD33dim HLA DR-	Myeloid cell	MFI	Inverse variance weighted	21	-0.0142288	0.0159134	0.371245	-0.045419	0.0169614	0.985872	0.955597	1.01711	0.99 (0.96-1.02)	0.819298
30	KSD	CD33 on Gr MDSC	Myeloid cell	MFI	Inverse variance weighted	32	0.0109202	0.0125959	0.38596	-0.0137677	0.0356082	1.01098	0.986327	1.03625	1.01 (0.99-1.04)	0.823381
31	KSD	Basophil AC	Myeloid cell	Absolute count	Inverse variance weighted	30	-0.00667672	0.00787216	0.396358	-0.0221061	0.00875271	0.993346	0.978136	1.00879	0.99 (0.98-1.01)	0.818288
32	KSD	CD45 on Mo MDSC	Myeloid cell	MFI	Inverse variance weighted	15	-0.015641	0.0192649	0.416854	-0.0534003	0.0221182	0.984481	0.948	1.02236	0.98 (0.95-1.02)	0.833708
33	KSD	CD45 on CD33br HLA DR+ CD14-	Myeloid cell	MFI	Inverse variance weighted	14	-0.0232136	0.0291834	0.426358	-0.0804132	0.0339859	0.977054	0.922735	1.03457	0.98 (0.92-1.03)	0.826877
34	KSD	CD11b on CD14+ monocyte	Myeloid cell	MFI	Inverse variance weighted	28	-0.00894091	0.0113534	0.430984	-0.0311936	0.0133118	0.991099	0.969288	1.0134	0.99 (0.97-1.01)	0.811264
35	KSD	HLA DR on CD33- HLA DR+	Myeloid cell	MFI	Inverse variance weighted	80	-0.00706427	0.0091915	0.442151	-0.0250796	0.0109511	0.992961	0.975232	1.01101	0.99 (0.98-1.01)	0.808505
36	KSD	CD14 on Mo MDSC	Myeloid cell	MFI	Inverse variance weighted	22	-0.00896465	0.0118033	0.447552	-0.0320991	0.0141698	0.991075	0.968411	1.01427	0.99 (0.97-1.01)	0.795647
37	KSD	Gr MDSC AC	Myeloid cell	Absolute count	Inverse variance weighted	21	-0.015315	0.0210954	0.467847	-0.0566619	0.026032	0.984802	0.944914	1.02637	0.98 (0.94-1.03)	0.809249
38	KSD	CD14 on CD33br HLA DR+ CD14dim	Myeloid cell	MFI	Inverse variance weighted	17	-0.0152635	0.0217559	0.482941	-0.0579051	0.0273781	0.984852	0.94374	1.02776	0.98 (0.94-1.03)	0.813375
39	KSD	Im MDSC AC	Myeloid cell	Absolute count	Inverse variance weighted	24	-0.0131273	0.0205986	0.523934	-0.0535006	0.0272459	0.986958	0.947905	1.02762	0.99 (0.95-1.03)	0.859788
40	KSD	CD33- HLA DR- AC	Myeloid cell	Absolute count	Inverse variance weighted	16	-0.01279	0.0215873	0.553532	-0.0551011	0.0295212	0.987291	0.946389	1.02996	0.99 (0.95-1.03)	0.885651
41	KSD	CD45 on basophil	Myeloid cell	MFI	Inverse variance weighted	15	0.0156157	0.0272058	0.565979	-0.0377078	0.0689391	1.01574	0.962994	1.07137	1.02 (0.96-1.07)	0.88348
42	KSD	Mo MDSC AC	Myeloid cell	Absolute count	Inverse variance weighted	46	0.00943278	0.0175604	0.591156	-0.0249856	0.0438512	1.00948	0.975324	1.04483	1.01 (0.98-1.04)	0.900809
43	KSD	CD33br HLA DR+ AC	Myeloid cell	Absolute count	Inverse variance weighted	28	-0.00403975	0.00947549	0.669862	-0.0226117	0.0145322	0.995968	0.977642	1.01464	1.00 (0.98-1.01)	0.997004
44	KSD	CD33dim HLA DR+ CD11b+ %CD33dim HLA DR+	Myeloid cell	Relative count	Inverse variance weighted	25	0.00503099	0.0124529	0.686213	-0.0193768	0.0294387	1.00504	0.98081	1.02988	1.01 (0.98-1.03)	0.998128
45	KSD	CD45 on Im MDSC	Myeloid cell	MFI	Inverse variance weighted	18	0.00464651	0.0127459	0.715447	-0.0203354	0.0296284	1.00466	0.97987	1.03007	1.00 (0.98-1.03)	1.01752
46	KSD	CD33br HLA DR+ CD14dim %CD33br HLA DR+	Myeloid cell	Relative count	Inverse variance weighted	20	-0.00627391	0.0173128	0.717064	-0.0402071	0.0276592	0.993746	0.960591	1.02805	0.99 (0.96-1.03)	0.997655
47	KSD	Basophil %CD33dim HLA DR- CD66b-	Myeloid cell	Relative count	Inverse variance weighted	26	0.00588475	0.016369	0.719217	-0.0261985	0.037968	1.0059	0.974142	1.0387	1.01 (0.97-1.04)	0.979359
48	KSD	Im MDSC %CD33dim HLA DR- CD66b-	Myeloid cell	Relative count	Inverse variance weighted	15	0.00624567	0.0176088	0.722822	-0.0282676	0.0407589	1.00627	0.972128	1.0416	1.01 (0.97-1.04)	0.963763
49	KSD	CD33dim HLA DR+ CD11b- AC	Myeloid cell	Absolute count	Inverse variance weighted	22	0.00404019	0.0120985	0.738424	-0.0196729	0.0277533	1.00405	0.980519	1.02814	1.00 (0.98-1.03)	0.964472
50	KSD	CD66b++ myeloid cell AC	Myeloid cell	Absolute count	Inverse variance weighted	16	0.00566832	0.0200945	0.77788	-0.0337169	0.0450536	1.00568	0.966845	1.04608	1.01 (0.97-1.05)	0.995686
51	KSD	HLA DR on HSC	Myeloid cell	MFI	Inverse variance weighted	68	0.00306119	0.0114603	0.789382	-0.019401	0.0255233	1.00307	0.980786	1.02585	1.00 (0.98-1.03)	0.990597
52	KSD	CD45 on CD33br HLA DR+	Myeloid cell	MFI	Inverse variance weighted	16	-0.00238429	0.0130735	0.855288	-0.0280084	0.0232398	0.997619	0.97238	1.02351	1.00 (0.97-1.02)	1.05266
53	KSD	HLA DR on CD33dim HLA DR+ CD11b-	Myeloid cell	MFI	Inverse variance weighted	66	0.00184776	0.0126178	0.883573	-0.022883	0.0265786	1.00185	0.977377	1.02693	1.00 (0.98-1.03)	1.06696
54	KSD	CD45 on CD33- HLA DR-	Myeloid cell	MFI	Inverse variance weighted	15	0.00294924	0.0213923	0.890348	-0.0389798	0.0448782	1.00295	0.96177	1.0459	1.00 (0.96-1.05)	1.05523
55	KSD	CD33br HLA DR+ CD14- %CD33br HLA DR+	Myeloid cell	Relative count	Inverse variance weighted	19	0.00226239	0.0170809	0.894627	-0.0312162	0.035741	1.00226	0.969266	1.03639	1.00 (0.97-1.04)	1.04102
56	KSD	CD66b on Gr MDSC	Myeloid cell	MFI	Inverse variance weighted	16	0.00223888	0.0177356	0.899544	-0.0325229	0.0370006	1.00224	0.968	1.03769	1.00 (0.97-1.04)	1.02805
57	KSD	CD33br HLA DR+ CD14dim AC	Myeloid cell	Absolute count	Inverse variance weighted	27	-0.00157579	0.013096	0.904225	-0.0272439	0.0240923	0.998425	0.973124	1.02438	1.00 (0.97-1.02)	1.01527
58	KSD	CD11b on CD33br HLA DR+ CD14dim	Myeloid cell	MFI	Inverse variance weighted	18	-0.00186967	0.0162288	0.908281	-0.0336781	0.0299388	0.998132	0.966883	1.03039	1.00 (0.97-1.03)	1.00224
59	KSD	CD33 on CD66b++ myeloid cell	Myeloid cell	MFI	Inverse variance weighted	45	-0.00093421	0.00887438	0.916161	-0.018328	0.0164596	0.999066	0.981839	1.0166	1.00 (0.98-1.02)	0.993802
60	KSD	CD34 on HSC	Myeloid cell	MFI	Inverse variance weighted	10	0.00137589	0.0161897	0.932273	-0.0303559	0.0331076	1.00138	0.9701	1.03366	1.00 (0.97-1.03)	0.994424
61	KSD	CD45 on CD66b++ myelod cell	Myeloid cell	MFI	Inverse variance weighted	14	0.00153652	0.0195025	0.937203	-0.0366884	0.0397615	1.00154	0.963976	1.04056	1.00 (0.96-1.04)	0.983295
62	KSD	CD45 on Gr MDSC	Myeloid cell	MFI	Inverse variance weighted	16	-0.00109996	0.0200653	0.956283	-0.040428	0.0382281	0.998901	0.960378	1.03897	1.00 (0.96-1.04)	0.98713
63	KSD	CD45 on CD33br HLA DR+ CD14dim	Myeloid cell	MFI	Inverse variance weighted	16	0.000452815	0.0196523	0.981617	-0.0380658	0.0389714	1.00045	0.96265	1.03974	1.00 (0.96-1.04)	0.997199
64	KSD	CD33br HLA DR+ CD14- AC	Myeloid cell	Absolute count	Inverse variance weighted	29	-4.6e-06	0.00780089	0.999529	-0.0152943	0.0152851	0.999995	0.984822	1.0154	1.00 (0.98-1.02)	0.999529
q-value was determined by adjusting the nominal p-value with the false discovery rate (FDR) correction.
Results that reach suggestive (p-value<0.05) are highlighted in blue, results that reach significant (q-value<0.1) are highlighted in red.
nsnp represents the number of SNPs used in MR analysis; se: standard error; ci: confidence interval; or: odds ratio

## Sheet: TBNK
MR analysis results after FDR correction according to cell panel classification of important immune traits (TBNK)
rank	outcome	exposure	Panel	Trait type	method	nsnp	β	se	p-value	lo_ci	up_ci	or	or_lci95	or_uci95	estimate	q-value
1	KSD	CD8 on HLA DR+ CD8br	TBNK	MFI	Inverse variance weighted	29	-0.0492865	0.0145668	0.000715743	-0.0778374	-0.0207355	0.951908	0.925115	0.979478	0.95 (0.93-0.98)	0.0880364
2	KSD	CD8br NKT %lymphocyte	TBNK	Relative count	Inverse variance weighted	27	0.0862455	0.0289852	0.0029251	0.0294345	0.143057	1.09007	1.02987	1.1538	1.09 (1.03-1.15)	0.179894
3	KSD	CD8br NKT AC	TBNK	Absolute count	Inverse variance weighted	27	0.0856592	0.0318722	0.00719722	0.0231896	0.148129	1.08943	1.02346	1.15966	1.09 (1.02-1.16)	0.295086
4	KSD	CD8br NKT %T cell	TBNK	Relative count	Inverse variance weighted	28	0.0755204	0.0285188	0.00809463	0.0196237	0.131417	1.07845	1.01982	1.14044	1.08 (1.02-1.14)	0.24891
5	KSD	CD8 on CD8br	TBNK	MFI	Inverse variance weighted	62	-0.042075	0.0162403	0.00957568	-0.0739059	-0.0102441	0.958798	0.928759	0.989808	0.96 (0.93-0.99)	0.235562
6	KSD	HLA DR on HLA DR+ CD8br	TBNK	MFI	Inverse variance weighted	18	-0.0654124	0.0274629	0.0172263	-0.11924	-0.011585	0.936681	0.887595	0.988482	0.94 (0.89-0.99)	0.353139
7	KSD	CD3- lymphocyte %leukocyte	TBNK	Relative count	Inverse variance weighted	18	0.0455409	0.0211366	0.0311929	0.00411323	0.0869686	1.04659	1.00412	1.09086	1.05 (1.00-1.09)	0.548105
8	KSD	FSC-A on NKT	TBNK	Morphological parameter	Inverse variance weighted	16	-0.0509718	0.0267974	0.0571553	-0.103495	0.001551	0.950305	0.901681	1.00155	0.95 (0.90-1.00)	0.878763
9	KSD	FSC-A on HLA DR+ CD4+	TBNK	Morphological parameter	Inverse variance weighted	15	0.0346714	0.0182364	0.0572729	-0.00107189	0.0704146	1.03528	0.998929	1.07295	1.04 (1.00-1.07)	0.782729
10	KSD	HLA DR++ monocyte %leukocyte	TBNK	Relative count	Inverse variance weighted	14	0.0683278	0.0359936	0.0576525	-0.00221968	0.138875	1.07072	0.997783	1.14898	1.07 (1.00-1.15)	0.709125
11	KSD	FSC-A on CD8br	TBNK	Morphological parameter	Inverse variance weighted	15	-0.0636891	0.0348023	0.0672461	-0.131902	0.0045234	0.938297	0.876427	1.00453	0.94 (0.88-1.00)	0.751933
12	KSD	CD3 on HLA DR+ CD4+	TBNK	MFI	Inverse variance weighted	30	0.0269093	0.0155739	0.0840148	-0.00361545	0.0574341	1.02727	0.996391	1.05912	1.03 (1.00-1.06)	0.861152
13	KSD	SSC-A on granulocyte	TBNK	Morphological parameter	Inverse variance weighted	34	-0.0240926	0.013967	0.0845344	-0.051468	0.00328279	0.976195	0.949834	1.00329	0.98 (0.95-1.00)	0.799825
14	KSD	SSC-A on NK	TBNK	Morphological parameter	Inverse variance weighted	26	-0.0333077	0.0205603	0.105233	-0.073606	0.00699054	0.967241	0.929038	1.00702	0.97 (0.93-1.01)	0.924543
15	KSD	Granulocyte %leukocyte	TBNK	Relative count	Inverse variance weighted	21	-0.031292	0.0198106	0.114209	-0.0701208	0.00753683	0.969193	0.932281	1.00757	0.97 (0.93-1.01)	0.93651
16	KSD	FSC-A on HLA DR+ CD8br	TBNK	Morphological parameter	Inverse variance weighted	15	-0.0224728	0.0152218	0.139847	-0.0523075	0.00736186	0.977778	0.949037	1.00739	0.98 (0.95-1.01)	1.07508
17	KSD	CD8 on NKT	TBNK	MFI	Inverse variance weighted	21	0.0302701	0.0208543	0.14664	-0.0106044	0.0711446	1.03073	0.989452	1.07374	1.03 (0.99-1.07)	1.06098
18	KSD	FSC-A on B cell	TBNK	Morphological parameter	Inverse variance weighted	21	-0.0316735	0.0232246	0.172632	-0.0771937	0.0138466	0.968823	0.925711	1.01394	0.97 (0.93-1.01)	1.17965
19	KSD	DP (CD4+CD8+) %T cell	TBNK	Relative count	Inverse variance weighted	23	0.0327566	0.0249302	0.188869	-0.0161066	0.0816198	1.0333	0.984022	1.08504	1.03 (0.98-1.09)	1.22268
20	KSD	CD45 on CD14+ monocyte	TBNK	MFI	Inverse variance weighted	11	-0.0490117	0.0373409	0.189336	-0.1222	0.0241766	0.95217	0.884971	1.02447	0.95 (0.88-1.02)	1.16442
21	KSD	B cell %lymphocyte	TBNK	Relative count	Inverse variance weighted	36	-0.0216568	0.0166109	0.192314	-0.0542142	0.0109007	0.978576	0.947229	1.01096	0.98 (0.95-1.01)	1.12641
22	KSD	DP (CD4+CD8+) %leukocyte	TBNK	Relative count	Inverse variance weighted	18	0.0335906	0.0258135	0.193163	-0.0170039	0.0841852	1.03416	0.98314	1.08783	1.03 (0.98-1.09)	1.07996
23	KSD	CD16-CD56 on NKT	TBNK	MFI	Inverse variance weighted	53	-0.0178057	0.0138184	0.197554	-0.0448897	0.00927834	0.982352	0.956103	1.00932	0.98 (0.96-1.01)	1.05649
24	KSD	CD4/CD8br	TBNK	Relative count	Inverse variance weighted	16	-0.0488669	0.039156	0.21203	-0.125613	0.0278789	0.952308	0.881956	1.02827	0.95 (0.88-1.03)	1.08665
25	KSD	CD3 on HLA DR+ CD8br	TBNK	MFI	Inverse variance weighted	29	0.0225637	0.0181758	0.214453	-0.0130608	0.0581882	1.02282	0.987024	1.05991	1.02 (0.99-1.06)	1.05511
26	KSD	CD8br AC	TBNK	Absolute count	Inverse variance weighted	43	0.017011	0.0138298	0.218686	-0.0100953	0.0441174	1.01716	0.989955	1.04511	1.02 (0.99-1.05)	1.03455
27	KSD	B cell % CD3- lymphocyte	TBNK	Relative count	Inverse variance weighted	26	0.0141057	0.0116183	0.224712	-0.00866618	0.0368776	1.01421	0.991371	1.03757	1.01 (0.99-1.04)	1.02369
28	KSD	CD4 on monocyte	TBNK	MFI	Inverse variance weighted	17	-0.0237658	0.019605	0.225423	-0.0621916	0.0146599	0.976514	0.939703	1.01477	0.98 (0.94-1.01)	0.990251
29	KSD	CD8br %T cell	TBNK	Relative count	Inverse variance weighted	31	0.0225839	0.0195426	0.247835	-0.0157196	0.0608874	1.02284	0.984403	1.06278	1.02 (0.98-1.06)	1.05116
30	KSD	CD8dim %T cell	TBNK	Relative count	Inverse variance weighted	26	-0.0226405	0.0200273	0.258274	-0.0618939	0.016613	0.977614	0.939983	1.01675	0.98 (0.94-1.02)	1.05892
31	KSD	NKT %lymphocyte	TBNK	Relative count	Inverse variance weighted	36	0.0215717	0.0197186	0.273965	-0.0170768	0.0602202	1.02181	0.983068	1.06207	1.02 (0.98-1.06)	1.08702
32	KSD	HLA DR+ CD8br AC	TBNK	Absolute count	Inverse variance weighted	52	0.0113806	0.0104681	0.276962	-0.00913691	0.0318982	1.01145	0.990905	1.03241	1.01 (0.99-1.03)	1.06457
33	KSD	CD16-CD56 on NK	TBNK	MFI	Inverse variance weighted	69	-0.0108275	0.00999912	0.278878	-0.0304258	0.00877079	0.989231	0.970032	1.00881	0.99 (0.97-1.01)	1.03945
34	KSD	T/B	TBNK	Relative count	Inverse variance weighted	32	0.0189896	0.0175892	0.280312	-0.0154852	0.0534644	1.01917	0.984634	1.05492	1.02 (0.98-1.05)	1.01407
35	KSD	TCRgd %T cell	TBNK	Relative count	Inverse variance weighted	16	-0.0207382	0.0203803	0.308887	-0.0606837	0.0192072	0.979475	0.941121	1.01939	0.98 (0.94-1.02)	1.08552
36	KSD	CD4+ AC	TBNK	Absolute count	Inverse variance weighted	16	0.0220636	0.022702	0.33111	-0.0224323	0.0665594	1.02231	0.977817	1.06882	1.02 (0.98-1.07)	1.13129
37	KSD	CD45 on HLA DR+ T cell	TBNK	MFI	Inverse variance weighted	19	-0.0160534	0.0165735	0.332733	-0.0485374	0.0164305	0.984075	0.952622	1.01657	0.98 (0.95-1.02)	1.10611
38	KSD	NKT AC	TBNK	Absolute count	Inverse variance weighted	41	0.0170217	0.0179037	0.341739	-0.0180696	0.052113	1.01717	0.982093	1.05349	1.02 (0.98-1.05)	1.10615
39	KSD	DP (CD4+CD8+) AC	TBNK	Absolute count	Inverse variance weighted	16	0.0239061	0.0252048	0.342887	-0.0254952	0.0733075	1.02419	0.974827	1.07606	1.02 (0.97-1.08)	1.08141
40	KSD	CD45 on CD8br	TBNK	MFI	Inverse variance weighted	23	-0.004702	0.00495783	0.342927	-0.0144193	0.00501535	0.995309	0.985684	1.00503	1.00 (0.99-1.01)	1.0545
41	KSD	FSC-A on HLA DR+ NK	TBNK	Morphological parameter	Inverse variance weighted	42	0.0107599	0.0114107	0.345702	-0.0116052	0.0331249	1.01082	0.988462	1.03368	1.01 (0.99-1.03)	1.03711
42	KSD	CD45 on B cell	TBNK	MFI	Inverse variance weighted	23	-0.0136529	0.0151516	0.367541	-0.04335	0.0160442	0.98644	0.957576	1.01617	0.99 (0.96-1.02)	1.07637
43	KSD	NKT %T cell	TBNK	Relative count	Inverse variance weighted	40	0.0171876	0.0194811	0.37763	-0.0209953	0.0553706	1.01734	0.979224	1.05693	1.02 (0.98-1.06)	1.0802
44	KSD	TCRgd AC	TBNK	Absolute count	Inverse variance weighted	30	-0.019432	0.0225526	0.388891	-0.063635	0.0247711	0.980756	0.938347	1.02508	0.98 (0.94-1.03)	1.08713
45	KSD	CD8br %leukocyte	TBNK	Relative count	Inverse variance weighted	31	0.0227657	0.0264849	0.390024	-0.0291447	0.0746762	1.02303	0.971276	1.07754	1.02 (0.97-1.08)	1.06607
46	KSD	FSC-A on NK	TBNK	Morphological parameter	Inverse variance weighted	21	0.0147727	0.0178688	0.40839	-0.0202502	0.0497955	1.01488	0.979954	1.05106	1.01 (0.98-1.05)	1.092
47	KSD	CD45 on CD4+	TBNK	MFI	Inverse variance weighted	15	-0.0335211	0.0422963	0.428051	-0.116422	0.0493796	0.967035	0.8901	1.05062	0.97 (0.89-1.05)	1.12022
48	KSD	CD8dim NKT %lymphocyte	TBNK	Relative count	Inverse variance weighted	47	-0.0128109	0.0162336	0.430018	-0.0446287	0.0190069	0.987271	0.956353	1.01919	0.99 (0.96-1.02)	1.10192
49	KSD	Lymphocyte %leukocyte	TBNK	Relative count	Inverse variance weighted	18	0.0182576	0.0235163	0.437524	-0.0278344	0.0643497	1.01843	0.972549	1.06647	1.02 (0.97-1.07)	1.09827
50	KSD	HLA DR++ monocyte %monocyte	TBNK	Relative count	Inverse variance weighted	41	-0.0129917	0.0173951	0.455147	-0.047086	0.0211026	0.987092	0.954005	1.02133	0.99 (0.95-1.02)	1.11966
51	KSD	HLA DR+ CD4+ %T cell	TBNK	Relative count	Inverse variance weighted	25	0.0176749	0.0237807	0.457334	-0.0289354	0.0642851	1.01783	0.971479	1.0664	1.02 (0.97-1.07)	1.10298
52	KSD	SSC-A on B cell	TBNK	Morphological parameter	Inverse variance weighted	10	-0.0271114	0.0365411	0.458122	-0.0987318	0.0445091	0.973253	0.905986	1.04551	0.97 (0.91-1.05)	1.08364
53	KSD	HLA DR+ CD4+ AC	TBNK	Absolute count	Inverse variance weighted	24	-0.00921799	0.0129237	0.475683	-0.0345484	0.0161124	0.990824	0.966042	1.01624	0.99 (0.97-1.02)	1.10394
54	KSD	CD45 on lymphocyte	TBNK	MFI	Inverse variance weighted	19	-0.0152437	0.021495	0.478217	-0.057374	0.0268865	0.984872	0.944241	1.02725	0.98 (0.94-1.03)	1.08927
55	KSD	FSC-A on HLA DR+ T cell	TBNK	Morphological parameter	Inverse variance weighted	17	-0.00759788	0.0108519	0.483838	-0.0288676	0.0136719	0.992431	0.971545	1.01377	0.99 (0.97-1.01)	1.08204
56	KSD	HLA DR+ CD8br %lymphocyte	TBNK	Relative count	Inverse variance weighted	45	-0.0103223	0.0149193	0.489013	-0.0395641	0.0189194	0.989731	0.961208	1.0191	0.99 (0.96-1.02)	1.07408
57	KSD	CD19 on B cell	TBNK	MFI	Inverse variance weighted	21	-0.0144635	0.020906	0.489039	-0.0554392	0.0265121	0.985641	0.94607	1.02687	0.99 (0.95-1.03)	1.05529
58	KSD	SSC-A on HLA DR+ T cell	TBNK	Morphological parameter	Inverse variance weighted	24	0.0189237	0.0275602	0.492316	-0.0350944	0.0729417	1.0191	0.965514	1.07567	1.02 (0.97-1.08)	1.04405
59	KSD	DN (CD4-CD8-) NKT %T cell	TBNK	Relative count	Inverse variance weighted	48	-0.0115878	0.0170264	0.496137	-0.0449597	0.021784	0.988479	0.956036	1.02202	0.99 (0.96-1.02)	1.03432
60	KSD	SSC-A on lymphocyte	TBNK	Morphological parameter	Inverse variance weighted	22	0.0205966	0.0312496	0.50983	-0.0406525	0.0818458	1.02081	0.960163	1.08529	1.02 (0.96-1.09)	1.04515
61	KSD	HLA DR on B cell	TBNK	MFI	Inverse variance weighted	72	0.00494865	0.00768466	0.519599	-0.0101133	0.0200106	1.00496	0.989938	1.02021	1.00 (0.99-1.02)	1.04772
62	KSD	SSC-A on CD14+ monocyte	TBNK	Morphological parameter	Inverse variance weighted	56	-0.00883583	0.0137736	0.521196	-0.0358321	0.0181605	0.991203	0.964802	1.01833	0.99 (0.96-1.02)	1.03399
63	KSD	Lymphocyte AC	TBNK	Absolute count	Inverse variance weighted	14	0.024164	0.0377568	0.522178	-0.0498393	0.0981673	1.02446	0.951382	1.10315	1.02 (0.95-1.10)	1.01949
64	KSD	FSC-A on CD14+ monocyte	TBNK	Morphological parameter	Inverse variance weighted	15	-0.0115183	0.0181272	0.525158	-0.0470477	0.0240111	0.988548	0.954042	1.0243	0.99 (0.95-1.02)	1.00929
65	KSD	CD8dim NKT %T cell	TBNK	Relative count	Inverse variance weighted	42	-0.0114345	0.0180861	0.527239	-0.0468833	0.0240143	0.988631	0.954199	1.0243	0.99 (0.95-1.02)	0.997699
66	KSD	CD4+ CD8dim AC	TBNK	Absolute count	Inverse variance weighted	28	-0.0124535	0.0199282	0.532024	-0.0515129	0.0266058	0.987624	0.949791	1.02696	0.99 (0.95-1.03)	0.9915
67	KSD	NK %lymphocyte	TBNK	Relative count	Inverse variance weighted	28	-0.0113567	0.0181821	0.532227	-0.0469936	0.0242802	0.988708	0.954093	1.02458	0.99 (0.95-1.02)	0.977074
68	KSD	NK AC	TBNK	Absolute count	Inverse variance weighted	21	-0.0123819	0.0202627	0.541154	-0.0520968	0.027333	0.987694	0.949237	1.02771	0.99 (0.95-1.03)	0.978852
69	KSD	CD3 on HLA DR+ T cell	TBNK	MFI	Inverse variance weighted	37	0.00821492	0.0141915	0.562682	-0.0196004	0.0360302	1.00825	0.98059	1.03669	1.01 (0.98-1.04)	1.00304
70	KSD	HLA DR+ CD8br %T cell	TBNK	Relative count	Inverse variance weighted	42	0.00683703	0.0118514	0.56401	-0.0163917	0.0300658	1.00686	0.983742	1.03052	1.01 (0.98-1.03)	0.991046
71	KSD	HLA DR+ T cell AC	TBNK	Absolute count	Inverse variance weighted	42	-0.00633823	0.0112471	0.573064	-0.0283825	0.015706	0.993682	0.972017	1.01583	0.99 (0.97-1.02)	0.992772
72	KSD	DN (CD4-CD8-) %T cell	TBNK	Relative count	Inverse variance weighted	20	0.0137485	0.0251936	0.585262	-0.0356309	0.063128	1.01384	0.964996	1.06516	1.01 (0.96-1.07)	0.999822
73	KSD	FSC-A on CD4+	TBNK	Morphological parameter	Inverse variance weighted	25	-0.0111066	0.0217456	0.609524	-0.0537281	0.0315148	0.988955	0.94769	1.03202	0.99 (0.95-1.03)	1.02701
74	KSD	CD45 on HLA DR+ CD4+	TBNK	MFI	Inverse variance weighted	22	-0.0091984	0.0180978	0.61127	-0.0446701	0.0262733	0.990844	0.956313	1.02662	0.99 (0.96-1.03)	1.01603
75	KSD	CD3- lymphocyte AC	TBNK	Absolute count	Inverse variance weighted	13	0.0147135	0.0297157	0.6205	-0.0435293	0.0729563	1.01482	0.957405	1.07568	1.01 (0.96-1.08)	1.01762
76	KSD	FSC-A on T cell	TBNK	Morphological parameter	Inverse variance weighted	21	0.00789827	0.0163119	0.628243	-0.0240731	0.0398697	1.00793	0.976214	1.04068	1.01 (0.98-1.04)	1.01676
77	KSD	SSC-A on T cell	TBNK	Morphological parameter	Inverse variance weighted	26	-0.00919659	0.0190285	0.628879	-0.0464925	0.0280993	0.990846	0.954572	1.0285	0.99 (0.95-1.03)	1.00457
78	KSD	CD45 on NKT	TBNK	MFI	Inverse variance weighted	22	-0.0078879	0.0165782	0.634216	-0.0403811	0.0246053	0.992143	0.960423	1.02491	0.99 (0.96-1.02)	1.00011
79	KSD	CD45 on HLA DR+ CD8br	TBNK	MFI	Inverse variance weighted	15	-0.00789296	0.0172685	0.647619	-0.0417393	0.0259533	0.992138	0.95912	1.02629	0.99 (0.96-1.03)	1.00832
80	KSD	B cell AC	TBNK	Absolute count	Inverse variance weighted	27	-0.00952924	0.0209582	0.64934	-0.0506072	0.0315487	0.990516	0.950652	1.03205	0.99 (0.95-1.03)	0.99836
81	KSD	CD4 on HLA DR+ CD4+	TBNK	MFI	Inverse variance weighted	30	0.0155213	0.0341842	0.649794	-0.0514797	0.0825222	1.01564	0.949823	1.08602	1.02 (0.95-1.09)	0.986724
82	KSD	FSC-A on lymphocyte	TBNK	Morphological parameter	Inverse variance weighted	12	0.00987005	0.0224683	0.660453	-0.0341679	0.053908	1.00992	0.966409	1.05539	1.01 (0.97-1.06)	0.99068
83	KSD	CD45 on granulocyte	TBNK	MFI	Inverse variance weighted	16	-0.00772807	0.017668	0.661817	-0.0423573	0.0269011	0.992302	0.958527	1.02727	0.99 (0.96-1.03)	0.980765
84	KSD	HLA DR+ T cell%lymphocyte	TBNK	Relative count	Inverse variance weighted	42	-0.00536477	0.0127851	0.674769	-0.0304236	0.019694	0.99465	0.970035	1.01989	0.99 (0.97-1.02)	0.988055
85	KSD	SSC-A on NKT	TBNK	Morphological parameter	Inverse variance weighted	14	-0.00704816	0.0168291	0.675356	-0.0400331	0.0259368	0.992977	0.960758	1.02628	0.99 (0.96-1.03)	0.97728
86	KSD	SSC-A on CD8br	TBNK	Morphological parameter	Inverse variance weighted	18	-0.00785931	0.0189779	0.67878	-0.0450561	0.0293374	0.992171	0.955944	1.02977	0.99 (0.96-1.03)	0.970813
87	KSD	NK %CD3- lymphocyte	TBNK	Relative count	Inverse variance weighted	27	-0.00455954	0.0112316	0.684775	-0.0265735	0.0174544	0.995451	0.973776	1.01761	1.00 (0.97-1.02)	0.96813
88	KSD	SSC-A on HLA DR+ NK	TBNK	Morphological parameter	Inverse variance weighted	47	0.00523935	0.01353	0.698578	-0.0212794	0.0317581	1.00525	0.978945	1.03227	1.01 (0.98-1.03)	0.976422
89	KSD	HLA DR++ monocyte AC	TBNK	Absolute count	Inverse variance weighted	36	-0.00729372	0.0194564	0.707753	-0.0454283	0.0308408	0.992733	0.955588	1.03132	0.99 (0.96-1.03)	0.978131
90	KSD	DN (CD4-CD8-) NKT AC	TBNK	Absolute count	Inverse variance weighted	45	0.00573252	0.0163355	0.725646	-0.0262851	0.0377502	1.00575	0.974057	1.03847	1.01 (0.97-1.04)	0.991716
91	KSD	SSC-A on HLA DR+ CD4+	TBNK	Morphological parameter	Inverse variance weighted	24	-0.00656295	0.0191549	0.731881	-0.0441066	0.0309807	0.993459	0.956852	1.03147	0.99 (0.96-1.03)	0.989246
92	KSD	DN (CD4-CD8-) %leukocyte	TBNK	Relative count	Inverse variance weighted	25	0.00446978	0.0131572	0.734066	-0.0213182	0.0302578	1.00448	0.978907	1.03072	1.00 (0.98-1.03)	0.981414
93	KSD	CD4+ %leukocyte	TBNK	Relative count	Inverse variance weighted	13	0.0125773	0.0383133	0.742705	-0.0625169	0.0876714	1.01266	0.939397	1.09163	1.01 (0.94-1.09)	0.982287
94	KSD	T cell %leukocyte	TBNK	Relative count	Inverse variance weighted	15	-0.00550244	0.0175372	0.753705	-0.0398753	0.0288704	0.994513	0.960909	1.02929	0.99 (0.96-1.03)	0.98623
95	KSD	CD8dim NKT AC	TBNK	Absolute count	Inverse variance weighted	43	-0.00505687	0.0166119	0.760813	-0.0376161	0.0275024	0.994956	0.963083	1.02788	0.99 (0.96-1.03)	0.985053
96	KSD	DN (CD4-CD8-) NKT %lymphocyte	TBNK	Relative count	Inverse variance weighted	47	-0.00535474	0.0177933	0.763459	-0.0402295	0.02952	0.99466	0.960569	1.02996	0.99 (0.96-1.03)	0.978182
97	KSD	CD4+ %T cell	TBNK	Relative count	Inverse variance weighted	20	0.00690657	0.0229601	0.763561	-0.0380952	0.0519083	1.00693	0.962621	1.05328	1.01 (0.96-1.05)	0.968227
98	KSD	HLA DR on HLA DR+ CD4+	TBNK	MFI	Inverse variance weighted	16	-0.00933156	0.0321449	0.77159	-0.0723357	0.0536725	0.990712	0.930219	1.05514	0.99 (0.93-1.06)	0.968424
99	KSD	TCRgd %lymphocyte	TBNK	Relative count	Inverse variance weighted	17	-0.00479152	0.0166302	0.773253	-0.0373866	0.0278036	0.99522	0.963304	1.02819	1.00 (0.96-1.03)	0.960708
100	KSD	HLA DR+ CD4+ %lymphocyte	TBNK	Relative count	Inverse variance weighted	23	-0.0102251	0.0364757	0.779226	-0.0817176	0.0612673	0.989827	0.921532	1.06318	0.99 (0.92-1.06)	0.958448
101	KSD	CD8br and CD8dim %leukocyte	TBNK	Relative count	Inverse variance weighted	28	-0.00812402	0.0323849	0.801924	-0.0715985	0.0553505	0.991909	0.930905	1.05691	0.99 (0.93-1.06)	0.976601
102	KSD	CD4+ CD8dim %leukocyte	TBNK	Relative count	Inverse variance weighted	38	-0.00553311	0.0226984	0.807412	-0.050022	0.0389558	0.994482	0.951208	1.03972	0.99 (0.95-1.04)	0.973644
103	KSD	CD45 on HLA DR+ NK	TBNK	MFI	Inverse variance weighted	8	0.00661577	0.0286593	0.817438	-0.0495565	0.0627881	1.00664	0.951651	1.0648	1.01 (0.95-1.06)	0.976164
104	KSD	Leukocyte AC	TBNK	Absolute count	Inverse variance weighted	24	-0.00305684	0.0134797	0.8206	-0.029477	0.0233633	0.996948	0.970953	1.02364	1.00 (0.97-1.02)	0.970517
105	KSD	CD45 on T cell	TBNK	MFI	Inverse variance weighted	14	-0.00533645	0.0251707	0.832099	-0.054671	0.0439981	0.994678	0.946797	1.04498	0.99 (0.95-1.04)	0.974744
106	KSD	CD16-CD56 on HLA DR+ NK	TBNK	MFI	Inverse variance weighted	25	0.00244673	0.0116471	0.833612	-0.0203816	0.0252751	1.00245	0.979825	1.0256	1.00 (0.98-1.03)	0.967304
107	KSD	HLA DR+ NK %NK	TBNK	Relative count	Inverse variance weighted	58	0.00336214	0.0160689	0.834266	-0.0281328	0.0348571	1.00337	0.972259	1.03547	1.00 (0.97-1.04)	0.959016
108	KSD	CD3 on NKT	TBNK	MFI	Inverse variance weighted	17	-0.00494565	0.0245273	0.840199	-0.0530192	0.0431279	0.995067	0.948362	1.04407	1.00 (0.95-1.04)	0.956894
109	KSD	CD8dim AC	TBNK	Absolute count	Inverse variance weighted	28	-0.00273241	0.014006	0.845323	-0.0301841	0.0247193	0.997271	0.970267	1.02503	1.00 (0.97-1.03)	0.953897
110	KSD	CD8dim %leukocyte	TBNK	Relative count	Inverse variance weighted	25	-0.00280235	0.017896	0.875567	-0.0378784	0.0322737	0.997202	0.96283	1.0328	1.00 (0.96-1.03)	0.979043
111	KSD	HLA DR on HLA DR+ T cell	TBNK	MFI	Inverse variance weighted	15	-0.00518871	0.0347557	0.881324	-0.0733099	0.0629325	0.994825	0.929313	1.06495	0.99 (0.93-1.06)	0.976602
112	KSD	HLA DR+ T cell%T cell	TBNK	Relative count	Inverse variance weighted	44	0.00131643	0.00981584	0.893313	-0.0179226	0.0205555	1.00132	0.982237	1.02077	1.00 (0.98-1.02)	0.981049
113	KSD	T cell AC	TBNK	Absolute count	Inverse variance weighted	18	-0.00331423	0.025044	0.894718	-0.0524005	0.0457721	0.996691	0.948949	1.04684	1.00 (0.95-1.05)	0.973897
114	KSD	SSC-A on CD4+	TBNK	Morphological parameter	Inverse variance weighted	36	0.00291954	0.0228586	0.898369	-0.0418833	0.0477224	1.00292	0.958982	1.04888	1.00 (0.96-1.05)	0.969293
115	KSD	HLA DR+ NK %CD3- lymphocyte	TBNK	Relative count	Inverse variance weighted	56	0.00186355	0.0162564	0.908735	-0.0299991	0.0337262	1.00187	0.970446	1.0343	1.00 (0.97-1.03)	0.971951
116	KSD	CD45 on NK	TBNK	MFI	Inverse variance weighted	25	-0.00147668	0.0204679	0.942486	-0.0415937	0.0386403	0.998524	0.959259	1.0394	1.00 (0.96-1.04)	0.99936
117	KSD	Granulocyte AC	TBNK	Absolute count	Inverse variance weighted	23	-0.000757261	0.0230738	0.973819	-0.0459818	0.0444673	0.999243	0.955059	1.04547	1.00 (0.96-1.05)	1.02376
118	KSD	SSC-A on HLA DR+ CD8br	TBNK	Morphological parameter	Inverse variance weighted	23	-0.000555208	0.0199386	0.977785	-0.0396349	0.0385245	0.999445	0.96114	1.03928	1.00 (0.96-1.04)	1.01922
119	KSD	CD4+ CD8dim %lymphocyte	TBNK	Relative count	Inverse variance weighted	44	-0.000513438	0.0191273	0.978585	-0.0380029	0.036976	0.999487	0.96271	1.03767	1.00 (0.96-1.04)	1.01148
121	KSD	CD3- lymphocyte %lymphocyte	TBNK	Relative count	Inverse variance weighted	16	0.000688002	0.0286319	0.980829	-0.0554306	0.0568066	1.00069	0.946078	1.05845	1.00 (0.95-1.06)	0.997041
120	KSD	T cell %lymphocyte	TBNK	Relative count	Inverse variance weighted	16	-0.000688002	0.0286319	0.980829	-0.0568066	0.0554306	0.999312	0.944777	1.057	1.00 (0.94-1.06)	1.00535
122	KSD	DN (CD4-CD8-) AC	TBNK	Absolute count	Inverse variance weighted	25	-0.00046789	0.0234614	0.984089	-0.0464522	0.0455164	0.999532	0.95461	1.04657	1.00 (0.95-1.05)	0.992155
123	KSD	HLA DR+ NK AC	TBNK	Absolute count	Inverse variance weighted	53	-0.000118263	0.0158938	0.994063	-0.0312701	0.0310336	0.999882	0.969214	1.03152	1.00 (0.97-1.03)	0.994063
q-value was determined by adjusting the nominal p-value with the false discovery rate (FDR) correction.
Results that reach suggestive (p-value<0.05) are highlighted in blue, results that reach significant (q-value<0.1) are highlighted in red.
nsnp represents the number of SNPs used in MR analysis; se: standard error; ci: confidence interval; or: odds ratio

## Sheet: Treg
MR analysis results after FDR correction according to cell panel classification of important immune traits (Treg)
rank	outcome	exposure	Panel	Trait type	method	nsnp	β	se	p-value	lo_ci	up_ci	or	or_lci95	or_uci95	estimate	q-value
1	KSD	CD4 on CD39+ CD4+	Treg	MFI	Inverse variance weighted	76	-0.0456642	0.0138853	0.00100661	-0.0728794	-0.018449	0.955363	0.929713	0.98172	0.96 (0.93-0.98)	0.167098
2	KSD	CD28 on CD39+ CD4+	Treg	MFI	Inverse variance weighted	53	-0.0392239	0.0135285	0.00373944	-0.0657398	-0.012708	0.961535	0.936374	0.987372	0.96 (0.94-0.99)	0.310374
3	KSD	CD39+ CD4+ AC	Treg	Absolute count	Inverse variance weighted	27	-0.0327418	0.0122725	0.0076326	-0.0567959	-0.00868774	0.967788	0.944787	0.99135	0.97 (0.94-0.99)	0.422337
4	KSD	CD28- CD8br AC	Treg	Absolute count	Inverse variance weighted	32	0.0745053	0.0298016	0.0124178	0.0160942	0.132916	1.07735	1.01622	1.14215	1.08 (1.02-1.14)	0.515339
5	KSD	CD8 on CD28+ CD45RA+ CD8br	Treg	MFI	Inverse variance weighted	84	-0.0295615	0.0128015	0.0209319	-0.0546525	-0.00447044	0.970871	0.946814	0.99554	0.97 (0.95-1.00)	0.694938
6	KSD	CD25++ CD8br %CD8br	Treg	Relative count	Inverse variance weighted	20	-0.0479776	0.0216313	0.0265571	-0.090375	-0.00558016	0.953155	0.913589	0.994435	0.95 (0.91-0.99)	0.734747
7	KSD	CD39+ secreting Treg %CD4 Treg	Treg	Relative count	Inverse variance weighted	156	-0.0146704	0.00675125	0.0297815	-0.0279028	-0.00143791	0.985437	0.972483	0.998563	0.99 (0.97-1.00)	0.706246
8	KSD	CD28 on CD28+ CD45RA- CD8br	Treg	MFI	Inverse variance weighted	27	-0.0518542	0.023918	0.030159	-0.0987335	-0.00497484	0.949467	0.905984	0.995038	0.95 (0.91-1.00)	0.6258
9	KSD	CD25 on CD39+ CD4+	Treg	MFI	Inverse variance weighted	76	0.0208794	0.00975473	0.0323195	0.00176012	0.0399986	1.0211	1.00176	1.04081	1.02 (1.00-1.04)	0.596114
10	KSD	CD28+ CD45RA- CD8dim %CD8dim	Treg	Relative count	Inverse variance weighted	28	-0.0261878	0.0124981	0.03614	-0.0506841	-0.0016916	0.974152	0.950579	0.99831	0.97 (0.95-1.00)	0.599924
11	KSD	CD39+ secreting Treg %secreting Treg	Treg	Relative count	Inverse variance weighted	164	-0.0139586	0.0067321	0.0381315	-0.0271535	-0.000763682	0.986138	0.973212	0.999237	0.99 (0.97-1.00)	0.575438
12	KSD	CD28+ CD45RA+ CD8dim %T cell	Treg	Relative count	Inverse variance weighted	53	0.0133111	0.00642518	0.038293	0.000717723	0.0259044	1.0134	1.00072	1.02624	1.01 (1.00-1.03)	0.52972
13	KSD	CD28+ CD45RA+ CD8br %T cell	Treg	Relative count	Inverse variance weighted	62	0.00631301	0.00310122	0.041785	0.000234623	0.0123914	1.00633	1.00023	1.01247	1.01 (1.00-1.01)	0.533562
14	KSD	CD28- CD25++ CD8br AC	Treg	Absolute count	Inverse variance weighted	20	0.029663	0.0145933	0.0420876	0.00106024	0.0582658	1.03011	1.00106	1.06	1.03 (1.00-1.06)	0.499039
15	KSD	CD39 on CD39+ secreting Treg	Treg	MFI	Inverse variance weighted	130	-0.0136595	0.00676089	0.0433443	-0.0269109	-0.000408203	0.986433	0.973448	0.999592	0.99 (0.97-1.00)	0.479677
16	KSD	CD3 on CD39+ CD4+	Treg	MFI	Inverse variance weighted	66	0.0193789	0.00961406	0.0438329	0.000535362	0.0382225	1.01957	1.00054	1.03896	1.02 (1.00-1.04)	0.454766
17	KSD	CD28- CD8br %T cell	Treg	Relative count	Inverse variance weighted	22	0.0820537	0.041645	0.0488025	0.000429486	0.163678	1.08551	1.00043	1.17783	1.09 (1.00-1.18)	0.476542
18	KSD	CD28- CD25++ CD8br %T cell	Treg	Relative count	Inverse variance weighted	27	0.0501648	0.025468	0.0488706	0.000247515	0.100082	1.05144	1.00025	1.10526	1.05 (1.00-1.11)	0.450696
19	KSD	CD25 on CD45RA- CD4 not Treg	Treg	MFI	Inverse variance weighted	25	-0.0239519	0.0123594	0.0526299	-0.0481764	0.000272586	0.976333	0.952966	1.00027	0.98 (0.95-1.00)	0.459819
20	KSD	CD3 on CD4 Treg	Treg	MFI	Inverse variance weighted	66	0.0191716	0.0101027	0.0577403	-0.000629759	0.038973	1.01936	0.99937	1.03974	1.02 (1.00-1.04)	0.479244
21	KSD	CD28+ CD45RA+ CD8dim AC	Treg	Absolute count	Inverse variance weighted	41	0.0114197	0.00606238	0.0596053	-0.000462549	0.023302	1.01149	0.999538	1.02358	1.01 (1.00-1.02)	0.471166
22	KSD	CD127 on granulocyte	Treg	MFI	Inverse variance weighted	41	-0.0304365	0.0162851	0.0616259	-0.0623554	0.0014823	0.970022	0.939549	1.00148	0.97 (0.94-1.00)	0.464995
23	KSD	CD3 on resting Treg	Treg	MFI	Inverse variance weighted	76	0.0177165	0.00968978	0.0674935	-0.00127543	0.0367085	1.01787	0.998725	1.03739	1.02 (1.00-1.04)	0.487127
24	KSD	CD39+ CD4+ %T cell	Treg	Relative count	Inverse variance weighted	178	-0.0102942	0.00580518	0.0761839	-0.0216723	0.001084	0.989759	0.978561	1.00108	0.99 (0.98-1.00)	0.526938
25	KSD	CD28 on CD28+ DN (CD4-CD8-)	Treg	MFI	Inverse variance weighted	36	-0.00774251	0.00436757	0.076274	-0.0163029	0.000817929	0.992287	0.983829	1.00082	0.99 (0.98-1.00)	0.506459
26	KSD	CD127 on CD8br	Treg	MFI	Inverse variance weighted	22	-0.0487126	0.0278244	0.0799949	-0.103248	0.00582321	0.952455	0.901903	1.00584	0.95 (0.90-1.01)	0.510736
27	KSD	CD25hi AC	Treg	Absolute count	Inverse variance weighted	16	-0.0312509	0.0180819	0.0839342	-0.0666914	0.00418954	0.969232	0.935484	1.0042	0.97 (0.94-1.00)	0.51604
28	KSD	CD3 on CD39+ activated Treg	Treg	MFI	Inverse variance weighted	61	0.0180339	0.0106266	0.0896879	-0.00279431	0.038862	1.0182	0.99721	1.03963	1.02 (1.00-1.04)	0.531721
29	KSD	CD28 on CD39+ activated Treg	Treg	MFI	Inverse variance weighted	27	-0.0234925	0.0144259	0.10342	-0.0517673	0.00478224	0.976781	0.94955	1.00479	0.98 (0.95-1.00)	0.591988
30	KSD	CD25 on activated & secreting Treg	Treg	MFI	Inverse variance weighted	19	0.021697	0.0139223	0.11913	-0.00559066	0.0489847	1.02193	0.994425	1.0502	1.02 (0.99-1.05)	0.659184
31	KSD	CD39 on CD39+ activated Treg	Treg	MFI	Inverse variance weighted	181	-0.0106122	0.00685992	0.121866	-0.0240576	0.00283324	0.989444	0.976229	1.00284	0.99 (0.98-1.00)	0.652575
32	KSD	CD39 on CD39+ CD4+	Treg	MFI	Inverse variance weighted	131	-0.0125317	0.00823988	0.128296	-0.0286818	0.00361848	0.987547	0.971726	1.00363	0.99 (0.97-1.00)	0.665534
33	KSD	CD39+ resting Treg %resting Treg	Treg	Relative count	Inverse variance weighted	131	-0.0110277	0.00727238	0.129421	-0.0252816	0.00322612	0.989033	0.975035	1.00323	0.99 (0.98-1.00)	0.651029
34	KSD	CD3 on activated & secreting Treg	Treg	MFI	Inverse variance weighted	65	0.015146	0.0100803	0.13296	-0.00461143	0.0349035	1.01526	0.995399	1.03552	1.02 (1.00-1.04)	0.649157
35	KSD	CD3 on CD39+ secreting Treg	Treg	MFI	Inverse variance weighted	51	0.0175293	0.0120487	0.145705	-0.00608615	0.0411448	1.01768	0.993932	1.042	1.02 (0.99-1.04)	0.691058
36	KSD	CD39 on CD39+ CD8br	Treg	MFI	Inverse variance weighted	32	-0.0289504	0.0202296	0.152403	-0.0686004	0.0106995	0.971465	0.9337	1.01076	0.97 (0.93-1.01)	0.702746
37	KSD	CD39+ activated Treg AC	Treg	Absolute count	Inverse variance weighted	137	-0.0117699	0.00839926	0.161123	-0.0282325	0.00469262	0.988299	0.972162	1.0047	0.99 (0.97-1.00)	0.722874
38	KSD	CD4 on secreting Treg	Treg	MFI	Inverse variance weighted	26	-0.02394	0.0171421	0.162546	-0.0575386	0.00965855	0.976344	0.944085	1.00971	0.98 (0.94-1.01)	0.710068
39	KSD	CD25++ CD8br AC	Treg	Absolute count	Inverse variance weighted	21	-0.0335396	0.0241978	0.165728	-0.0809673	0.013888	0.967017	0.922224	1.01398	0.97 (0.92-1.01)	0.705406
40	KSD	Activated & secreting Treg %CD4+	Treg	Relative count	Inverse variance weighted	33	0.00895764	0.00646285	0.16574	-0.00370953	0.0216248	1.009	0.996297	1.02186	1.01 (1.00-1.02)	0.687823
41	KSD	CD28 on CD28+ CD45RA+ CD8br	Treg	MFI	Inverse variance weighted	23	-0.0238577	0.0173949	0.17021	-0.0579518	0.0102364	0.976425	0.943695	1.01029	0.98 (0.94-1.01)	0.689141
42	KSD	CD28 on CD45RA- CD4 not Treg	Treg	MFI	Inverse variance weighted	24	-0.0281392	0.0208091	0.176293	-0.068925	0.0126466	0.972253	0.933397	1.01273	0.97 (0.93-1.01)	0.696779
43	KSD	CD39+ secreting Treg AC	Treg	Absolute count	Inverse variance weighted	149	-0.00978389	0.00726564	0.17811	-0.0240246	0.00445677	0.990264	0.976262	1.00447	0.99 (0.98-1.00)	0.687588
44	KSD	CD28 on CD45RA+ CD4+	Treg	MFI	Inverse variance weighted	22	-0.0331867	0.0249273	0.183077	-0.0820442	0.0156708	0.967358	0.921231	1.01579	0.97 (0.92-1.02)	0.6907
45	KSD	CD28 on secreting Treg	Treg	MFI	Inverse variance weighted	22	-0.0156875	0.0119074	0.187687	-0.039026	0.00765111	0.984435	0.961726	1.00768	0.98 (0.96-1.01)	0.692358
46	KSD	CD25 on secreting Treg	Treg	MFI	Inverse variance weighted	16	0.0149328	0.0113796	0.189439	-0.00737125	0.0372368	1.01504	0.992656	1.03794	1.02 (0.99-1.04)	0.683628
47	KSD	CD28 on resting Treg	Treg	MFI	Inverse variance weighted	41	-0.0188301	0.014751	0.201769	-0.047742	0.0100819	0.981346	0.95338	1.01013	0.98 (0.95-1.01)	0.712631
48	KSD	CD25 on CD39+ resting Treg	Treg	MFI	Inverse variance weighted	15	0.037084	0.0292203	0.2044	-0.0201879	0.0943559	1.03778	0.980015	1.09895	1.04 (0.98-1.10)	0.706882
49	KSD	CD39+ CD4+ %CD4+	Treg	Relative count	Inverse variance weighted	183	-0.00744759	0.00606673	0.219593	-0.0193384	0.00444321	0.99258	0.980847	1.00445	0.99 (0.98-1.00)	0.743928
50	KSD	CD39+ activated Treg %activated Treg	Treg	Relative count	Inverse variance weighted	195	-0.00765745	0.00637864	0.229952	-0.0201596	0.00484468	0.992372	0.980042	1.00486	0.99 (0.98-1.00)	0.76344
51	KSD	CD25hi CD45RA- CD4 not Treg %CD4+	Treg	Relative count	Inverse variance weighted	28	0.0130951	0.0109285	0.230817	-0.00832471	0.034515	1.01318	0.99171	1.03512	1.01 (0.99-1.04)	0.751287
52	KSD	CD3 on CD45RA+ CD4+	Treg	MFI	Inverse variance weighted	71	0.0113847	0.00951997	0.231746	-0.00727445	0.0300438	1.01145	0.992752	1.0305	1.01 (0.99-1.03)	0.739803
53	KSD	CD25 on CD4 Treg	Treg	MFI	Inverse variance weighted	21	0.0127857	0.0108638	0.239234	-0.0085074	0.0340787	1.01287	0.991529	1.03467	1.01 (0.99-1.03)	0.749298
54	KSD	CD3 on secreting Treg	Treg	MFI	Inverse variance weighted	46	0.0126197	0.0111775	0.258886	-0.00928816	0.0345275	1.0127	0.990755	1.03513	1.01 (0.99-1.04)	0.795836
55	KSD	Resting Treg AC	Treg	Absolute count	Inverse variance weighted	43	-0.0149861	0.0132821	0.259197	-0.041019	0.0110468	0.985126	0.959811	1.01111	0.99 (0.96-1.01)	0.782305
56	KSD	CD3 on CD28- CD8br	Treg	MFI	Inverse variance weighted	16	0.0290847	0.0259685	0.262715	-0.0218136	0.079983	1.02951	0.978423	1.08327	1.03 (0.98-1.08)	0.778762
57	KSD	CD39+ CD8br %CD8br	Treg	Relative count	Inverse variance weighted	147	-0.00831617	0.00744466	0.263966	-0.0229077	0.00627535	0.991718	0.977353	1.0063	0.99 (0.98-1.01)	0.768743
58	KSD	CD28- CD8dim %T cell	Treg	Relative count	Inverse variance weighted	27	0.0175739	0.015781	0.265448	-0.0133569	0.0485046	1.01773	0.986732	1.0497	1.02 (0.99-1.05)	0.75973
59	KSD	CD3 on activated Treg	Treg	MFI	Inverse variance weighted	63	0.0110315	0.0102995	0.284141	-0.00915564	0.0312186	1.01109	0.990886	1.03171	1.01 (0.99-1.03)	0.799447
60	KSD	CD28+ CD45RA- CD8br %CD8br	Treg	Relative count	Inverse variance weighted	45	-0.0077301	0.00733807	0.292147	-0.0221127	0.00665252	0.9923	0.97813	1.00667	0.99 (0.98-1.01)	0.808273
61	KSD	Activated & resting Treg %CD4+	Treg	Relative count	Inverse variance weighted	36	-0.013773	0.0131867	0.296273	-0.039619	0.012073	0.986321	0.961156	1.01215	0.99 (0.96-1.01)	0.80625
62	KSD	CD4 Treg %T cell	Treg	Relative count	Inverse variance weighted	18	0.0232683	0.0223382	0.29758	-0.0205146	0.0670513	1.02354	0.979694	1.06935	1.02 (0.98-1.07)	0.796746
63	KSD	CD4 Treg AC	Treg	Absolute count	Inverse variance weighted	18	0.0196055	0.0191961	0.307099	-0.0180188	0.0572298	1.0198	0.982143	1.0589	1.02 (0.98-1.06)	0.80918
64	KSD	Activated Treg %CD4	Treg	Relative count	Inverse variance weighted	17	0.0215468	0.0211132	0.307476	-0.0198352	0.0629287	1.02178	0.98036	1.06495	1.02 (0.98-1.06)	0.797515
65	KSD	CD39+ activated Treg %CD4 Treg	Treg	Relative count	Inverse variance weighted	129	-0.00776612	0.00768345	0.312132	-0.0228257	0.00729344	0.992264	0.977433	1.00732	0.99 (0.98-1.01)	0.797136
66	KSD	CD4 on activated Treg	Treg	MFI	Inverse variance weighted	34	-0.0142886	0.0146805	0.330399	-0.0430623	0.0144851	0.985813	0.957852	1.01459	0.99 (0.96-1.01)	0.831005
67	KSD	Activated Treg AC	Treg	Absolute count	Inverse variance weighted	16	-0.0132628	0.013666	0.331798	-0.0400481	0.0135225	0.986825	0.960743	1.01361	0.99 (0.96-1.01)	0.822066
68	KSD	Activated & resting Treg AC	Treg	Absolute count	Inverse variance weighted	22	-0.0274419	0.0284348	0.334504	-0.0831741	0.0282903	0.972931	0.920191	1.02869	0.97 (0.92-1.03)	0.816584
69	KSD	CD25 on CD39+ secreting Treg	Treg	MFI	Inverse variance weighted	15	0.0119717	0.0125944	0.341828	-0.0127133	0.0366566	1.01204	0.987367	1.03734	1.01 (0.99-1.04)	0.822368
70	KSD	CD127 on CD28- CD8br	Treg	MFI	Inverse variance weighted	17	0.011952	0.0126021	0.342917	-0.012748	0.036652	1.01202	0.987333	1.03733	1.01 (0.99-1.04)	0.813204
71	KSD	CD25++ CD8br %T cell	Treg	Relative count	Inverse variance weighted	15	-0.023532	0.0248407	0.343477	-0.0722198	0.0251558	0.976743	0.930326	1.02547	0.98 (0.93-1.03)	0.803059
72	KSD	Secreting Treg %CD4	Treg	Relative count	Inverse variance weighted	33	0.00705525	0.00748867	0.34613	-0.00762254	0.021733	1.00708	0.992406	1.02197	1.01 (0.99-1.02)	0.798021
73	KSD	CD28 on CD39+ resting Treg	Treg	MFI	Inverse variance weighted	21	-0.0123638	0.013337	0.353911	-0.0385042	0.0137767	0.987712	0.962228	1.01387	0.99 (0.96-1.01)	0.804784
74	KSD	CD25 on resting Treg	Treg	MFI	Inverse variance weighted	21	-0.0189134	0.020568	0.357805	-0.0592266	0.0213999	0.981264	0.942493	1.02163	0.98 (0.94-1.02)	0.802645
75	KSD	CD28 on CD28+ CD4+	Treg	MFI	Inverse variance weighted	39	-0.0128545	0.0146666	0.380787	-0.0416011	0.0158921	0.987228	0.959252	1.01602	0.99 (0.96-1.02)	0.84281
76	KSD	CD28+ CD45RA- CD8dim %T cell	Treg	Relative count	Inverse variance weighted	28	0.0061559	0.00736165	0.403036	-0.00827293	0.0205847	1.00617	0.991761	1.0208	1.01 (0.99-1.02)	0.880315
77	KSD	CD28 on activated & secreting Treg	Treg	MFI	Inverse variance weighted	33	-0.00656372	0.00789782	0.405929	-0.0220434	0.00891601	0.993458	0.978198	1.00896	0.99 (0.98-1.01)	0.875119
78	KSD	CD39 on granulocyte	Treg	MFI	Inverse variance weighted	23	0.0171511	0.0208773	0.41135	-0.0237683	0.0580705	1.0173	0.976512	1.05979	1.02 (0.98-1.06)	0.875437
79	KSD	CD3 on CD28+ CD4+	Treg	MFI	Inverse variance weighted	41	0.0115477	0.0144833	0.425268	-0.0168395	0.0399349	1.01161	0.983302	1.04074	1.01 (0.98-1.04)	0.893601
80	KSD	CD127 on CD45RA- CD4 not Treg	Treg	MFI	Inverse variance weighted	15	0.0126125	0.0160932	0.433206	-0.0189302	0.0441552	1.01269	0.981248	1.04514	1.01 (0.98-1.05)	0.898902
81	KSD	CD45RA on CD39+ resting Treg	Treg	MFI	Inverse variance weighted	20	0.0126015	0.0162627	0.438414	-0.0192733	0.0444764	1.01268	0.980911	1.04548	1.01 (0.98-1.05)	0.898477
82	KSD	CD3 on CD28+ DN (CD4-CD8-)	Treg	MFI	Inverse variance weighted	13	-0.0133276	0.0172982	0.441027	-0.0472322	0.0205769	0.986761	0.953866	1.02079	0.99 (0.95-1.02)	0.89281
83	KSD	CD127 on CD28+ DN (CD4-CD8-)	Treg	MFI	Inverse variance weighted	17	-0.023627	0.0308868	0.444299	-0.0841652	0.0369112	0.97665	0.919279	1.0376	0.98 (0.92-1.04)	0.888599
84	KSD	CD8 on CD39+ CD8br	Treg	MFI	Inverse variance weighted	51	-0.0137877	0.018356	0.452577	-0.0497654	0.0221901	0.986307	0.951453	1.02244	0.99 (0.95-1.02)	0.894378
85	KSD	CD28+ CD45RA- CD8br AC	Treg	Absolute count	Inverse variance weighted	27	0.00594045	0.00794044	0.454384	-0.00962281	0.0215037	1.00596	0.990423	1.02174	1.01 (0.99-1.02)	0.887385
86	KSD	CD127- CD8br AC	Treg	Absolute count	Inverse variance weighted	33	0.0178522	0.0242735	0.462059	-0.0297238	0.0654283	1.01801	0.970714	1.06762	1.02 (0.97-1.07)	0.89188
87	KSD	CD28- CD127- CD25++ CD8br %T cell	Treg	Relative count	Inverse variance weighted	11	0.013625	0.0188674	0.470205	-0.0233551	0.0506051	1.01372	0.976916	1.05191	1.01 (0.98-1.05)	0.897172
88	KSD	CD45RA+ CD28- CD8br %CD8br	Treg	Relative count	Inverse variance weighted	29	0.000344467	0.000482023	0.474838	-0.000600297	0.00128923	1.00034	0.9994	1.00129	1.00 (1.00-1.00)	0.895718
89	KSD	CD4 Treg %CD4	Treg	Relative count	Inverse variance weighted	20	0.0154664	0.0217491	0.477006	-0.0271619	0.0580946	1.01559	0.973204	1.05982	1.02 (0.97-1.06)	0.889697
90	KSD	CD28- CD127- CD25++ CD8br %CD8br	Treg	Relative count	Inverse variance weighted	13	0.0118982	0.0168425	0.479913	-0.021113	0.0449095	1.01197	0.979108	1.04593	1.01 (0.98-1.05)	0.885173
91	KSD	Activated & secreting Treg AC	Treg	Absolute count	Inverse variance weighted	19	0.00496305	0.00708789	0.483793	-0.00892922	0.0188553	1.00498	0.991111	1.01903	1.00 (0.99-1.02)	0.882524
92	KSD	CD25hi CD45RA+ CD4 not Treg %T cell	Treg	Relative count	Inverse variance weighted	35	0.00645287	0.0096588	0.504081	-0.0124784	0.0253841	1.00647	0.987599	1.02571	1.01 (0.99-1.03)	0.909538
93	KSD	CD25hi CD45RA- CD4 not Treg %T cell	Treg	Relative count	Inverse variance weighted	28	0.00765551	0.0114953	0.50543	-0.0148752	0.0301862	1.00768	0.985235	1.03065	1.01 (0.99-1.03)	0.902165
94	KSD	CD25 on CD39+ CD4 Treg	Treg	MFI	Inverse variance weighted	16	-0.0195283	0.0295599	0.508846	-0.0774658	0.0384091	0.980661	0.925459	1.03916	0.98 (0.93-1.04)	0.898601
95	KSD	CD28- DN (CD4-CD8-) AC	Treg	Absolute count	Inverse variance weighted	32	0.0110356	0.0167873	0.510939	-0.0218676	0.0439388	1.0111	0.97837	1.04492	1.01 (0.98-1.04)	0.892799
96	KSD	CD45RA- CD28- CD8br AC	Treg	Absolute count	Inverse variance weighted	441	3.87e-06	5.93e-06	0.514208	-7.76e-06	1.55e-05	1	0.999992	1.00002	1.00 (1.00-1.00)	0.889151
97	KSD	CD28+ DN (CD4-CD8-) AC	Treg	Absolute count	Inverse variance weighted	10	-0.009172	0.0140732	0.514573	-0.0367556	0.0184116	0.99087	0.963912	1.01858	0.99 (0.96-1.02)	0.88061
98	KSD	CD127 on CD45RA+ CD4+	Treg	MFI	Inverse variance weighted	44	-0.0127216	0.0195732	0.515726	-0.051085	0.0256419	0.987359	0.950198	1.02597	0.99 (0.95-1.03)	0.873577
99	KSD	Activated Treg %CD4 Treg	Treg	Relative count	Inverse variance weighted	23	0.0089164	0.0137361	0.51626	-0.0180064	0.0358392	1.00896	0.982155	1.03649	1.01 (0.98-1.04)	0.865648
100	KSD	CD45RA+ CD28- CD8br %T cell	Treg	Relative count	Inverse variance weighted	202	-0.000114013	0.000177482	0.520619	-0.000461878	0.000233852	0.999886	0.999538	1.00023	1.00 (1.00-1.00)	0.864228
101	KSD	CD28+ CD45RA+ CD8dim %CD8dim	Treg	Relative count	Inverse variance weighted	27	0.00645142	0.0100799	0.522156	-0.0133053	0.0262081	1.00647	0.986783	1.02655	1.01 (0.99-1.03)	0.858198
102	KSD	CD39+ CD8br %T cell	Treg	Relative count	Inverse variance weighted	151	-0.00496579	0.00793258	0.531315	-0.0205137	0.0105821	0.995047	0.979695	1.01064	1.00 (0.98-1.01)	0.86469
103	KSD	CD4 on CD28+ CD4+	Treg	MFI	Inverse variance weighted	21	0.0189192	0.0303411	0.532921	-0.0405492	0.0783877	1.0191	0.960262	1.08154	1.02 (0.96-1.08)	0.858883
104	KSD	CD4 on CD39+ resting Treg	Treg	MFI	Inverse variance weighted	14	-0.0133256	0.0214773	0.534962	-0.055421	0.0287699	0.986763	0.946087	1.02919	0.99 (0.95-1.03)	0.853881
105	KSD	CD28 on activated Treg	Treg	MFI	Inverse variance weighted	20	-0.010883	0.0181015	0.547692	-0.0463618	0.0245959	0.989176	0.954696	1.0249	0.99 (0.95-1.02)	0.865876
106	KSD	CD127 on CD4+	Treg	MFI	Inverse variance weighted	17	-0.0118263	0.0199078	0.552476	-0.0508456	0.027193	0.988243	0.950425	1.02757	0.99 (0.95-1.03)	0.865198
107	KSD	CD39+ resting Treg AC	Treg	Absolute count	Inverse variance weighted	118	-0.00416918	0.00744653	0.57556	-0.0187644	0.010426	0.99584	0.981411	1.01048	1.00 (0.98-1.01)	0.892925
108	KSD	CD39+ CD8br AC	Treg	Absolute count	Inverse variance weighted	151	-0.00389129	0.00698552	0.577492	-0.0175829	0.00980032	0.996116	0.982571	1.00985	1.00 (0.98-1.01)	0.887627
109	KSD	CD4 on activated & secreting Treg	Treg	MFI	Inverse variance weighted	29	-0.00694452	0.0126079	0.581766	-0.031656	0.0177669	0.99308	0.96884	1.01793	0.99 (0.97-1.02)	0.885992
110	KSD	CD4 on resting Treg	Treg	MFI	Inverse variance weighted	9	-0.0166797	0.0303452	0.582548	-0.0761563	0.0427968	0.983459	0.926671	1.04373	0.98 (0.93-1.04)	0.879118
111	KSD	Secreting Treg % CD4 Treg	Treg	Relative count	Inverse variance weighted	51	-0.00572508	0.0105068	0.585827	-0.0263184	0.0148682	0.994291	0.974025	1.01498	0.99 (0.97-1.01)	0.876101
112	KSD	CD3 on CD8br	Treg	MFI	Inverse variance weighted	38	0.00586303	0.0108328	0.588348	-0.0153692	0.0270953	1.00588	0.984748	1.02747	1.01 (0.98-1.03)	0.872016
113	KSD	CD28- CD127- CD25++ CD8br AC	Treg	Absolute count	Inverse variance weighted	28	0.00668158	0.0124664	0.591982	-0.0177526	0.0311158	1.0067	0.982404	1.0316	1.01 (0.98-1.03)	0.869638
114	KSD	CD28 on CD4 Treg	Treg	MFI	Inverse variance weighted	31	0.00402937	0.0076611	0.598922	-0.0109864	0.0190451	1.00404	0.989074	1.01923	1.00 (0.99-1.02)	0.872114
115	KSD	CD25 on CD4+	Treg	MFI	Inverse variance weighted	16	-0.00702114	0.0134636	0.602024	-0.0334097	0.0193674	0.993003	0.967142	1.01956	0.99 (0.97-1.02)	0.869008
116	KSD	CD8 on CD28- CD8br	Treg	MFI	Inverse variance weighted	39	-0.011037	0.0211948	0.602546	-0.0525789	0.0305048	0.989024	0.948779	1.03097	0.99 (0.95-1.03)	0.862265
117	KSD	CD4 on CD4 Treg	Treg	MFI	Inverse variance weighted	27	-0.00922083	0.018332	0.61497	-0.0451515	0.0267099	0.990822	0.955853	1.02707	0.99 (0.96-1.03)	0.872522
118	KSD	Secreting Treg AC	Treg	Absolute count	Inverse variance weighted	18	0.00444406	0.00891615	0.618182	-0.0130316	0.0219197	1.00445	0.987053	1.02216	1.00 (0.99-1.02)	0.869646
119	KSD	CD127 on T cell	Treg	MFI	Inverse variance weighted	16	-0.0142553	0.0293247	0.626882	-0.0717318	0.0432211	0.985846	0.93078	1.04417	0.99 (0.93-1.04)	0.874474
120	KSD	CD127 on CD28+ CD4+	Treg	MFI	Inverse variance weighted	18	-0.00842649	0.0176638	0.633327	-0.0430475	0.0261945	0.991609	0.957866	1.02654	0.99 (0.96-1.03)	0.876102
121	KSD	CD127 on CD28+ CD45RA+ CD8br	Treg	MFI	Inverse variance weighted	21	0.0109024	0.0230349	0.636	-0.034246	0.0560508	1.01096	0.966334	1.05765	1.01 (0.97-1.06)	0.872528
122	KSD	CD8 on CD28+ CD45RA- CD8br	Treg	MFI	Inverse variance weighted	4	-0.0282644	0.0597536	0.636202	-0.145381	0.0888526	0.972131	0.864692	1.09292	0.97 (0.86-1.09)	0.865651
123	KSD	CD25hi CD45RA+ CD4 not Treg %CD4+	Treg	Relative count	Inverse variance weighted	39	0.00432066	0.00920926	0.638952	-0.0137295	0.0223708	1.00433	0.986364	1.02262	1.00 (0.99-1.02)	0.862325
124	KSD	CD39+ resting Treg % CD4 Treg	Treg	Relative count	Inverse variance weighted	130	0.00160939	0.00350853	0.646444	-0.00526733	0.00848612	1.00161	0.994747	1.00852	1.00 (0.99-1.01)	0.865401
125	KSD	CD28 on CD39+ secreting Treg	Treg	MFI	Inverse variance weighted	35	-0.00996855	0.0217384	0.646543	-0.0525757	0.0326386	0.990081	0.948782	1.03318	0.99 (0.95-1.03)	0.85861
126	KSD	Resting Treg %CD4	Treg	Relative count	Inverse variance weighted	54	-0.00332579	0.00740231	0.653222	-0.0178343	0.0111827	0.99668	0.982324	1.01125	1.00 (0.98-1.01)	0.860594
127	KSD	CD127- CD8br %CD8br	Treg	Relative count	Inverse variance weighted	11	0.0149989	0.0347669	0.666168	-0.0531442	0.083142	1.01511	0.948243	1.0867	1.02 (0.95-1.09)	0.870739
128	KSD	CD4 on CD39+ activated Treg	Treg	MFI	Inverse variance weighted	46	-0.00813403	0.0194215	0.675351	-0.0462002	0.0299321	0.991899	0.954851	1.03038	0.99 (0.95-1.03)	0.875846
129	KSD	CD39 on monocyte	Treg	MFI	Inverse variance weighted	23	-0.00342298	0.00861071	0.690979	-0.0203	0.013454	0.996583	0.979905	1.01354	1.00 (0.98-1.01)	0.889167
130	KSD	CD28- CD8dim AC	Treg	Absolute count	Inverse variance weighted	27	-0.00618626	0.0155938	0.691579	-0.0367501	0.0243776	0.993833	0.963917	1.02468	0.99 (0.96-1.02)	0.883094
131	KSD	CD45RA+ CD28- CD8br AC	Treg	Absolute count	Inverse variance weighted	1148	-1.52e-06	4.31e-06	0.723575	-9.96e-06	6.92e-06	0.999998	0.99999	1.00001	1.00 (1.00-1.00)	0.916897
132	KSD	CD45RA- CD28- CD8br %T cell	Treg	Relative count	Inverse variance weighted	191	-6.24e-05	0.000180137	0.728959	-0.000415487	0.000290649	0.999938	0.999585	1.00029	1.00 (1.00-1.00)	0.916721
133	KSD	CD28 on CD39+ CD8br	Treg	MFI	Inverse variance weighted	19	-0.00430561	0.012586	0.732279	-0.0289741	0.0203629	0.995704	0.971442	1.02057	1.00 (0.97-1.02)	0.913972
134	KSD	CD25 on CD28+ CD4+	Treg	MFI	Inverse variance weighted	21	0.0101889	0.029796	0.732386	-0.0482114	0.0685891	1.01024	0.952932	1.071	1.01 (0.95-1.07)	0.907284
135	KSD	CD28+ DN (CD4-CD8-) %T cell	Treg	Relative count	Inverse variance weighted	24	0.00853135	0.0255793	0.738737	-0.041604	0.0586667	1.00857	0.95925	1.06042	1.01 (0.96-1.06)	0.908373
136	KSD	CD28- CD25++ CD8br %CD8br	Treg	Relative count	Inverse variance weighted	21	0.00945849	0.0285403	0.740337	-0.0464806	0.0653975	1.0095	0.954583	1.06758	1.01 (0.95-1.07)	0.903646
137	KSD	CD25 on CD45RA+ CD4 not Treg	Treg	MFI	Inverse variance weighted	21	-0.00447138	0.0136603	0.743421	-0.0312455	0.0223028	0.995539	0.969238	1.02255	1.00 (0.97-1.02)	0.900787
138	KSD	Activated & secreting Treg %CD4 Treg	Treg	Relative count	Inverse variance weighted	78	-0.00175915	0.00548372	0.748366	-0.0125072	0.00898894	0.998242	0.987571	1.00903	1.00 (0.99-1.01)	0.900208
139	KSD	CD127 on CD28+ CD45RA- CD8br	Treg	MFI	Inverse variance weighted	16	0.00544032	0.0173512	0.753869	-0.028568	0.0394486	1.00546	0.971836	1.04024	1.01 (0.97-1.04)	0.900304
140	KSD	CD28- DN (CD4-CD8-) %T cell	Treg	Relative count	Inverse variance weighted	24	-0.00572791	0.0185592	0.757604	-0.042104	0.0306482	0.994288	0.95877	1.03112	0.99 (0.96-1.03)	0.898302
141	KSD	CD3 on CD28+ CD45RA- CD8br	Treg	MFI	Inverse variance weighted	36	-0.00472352	0.0153483	0.758269	-0.0348062	0.0253592	0.995288	0.965793	1.02568	1.00 (0.97-1.03)	0.892714
142	KSD	CD4 on CD39+ secreting Treg	Treg	MFI	Inverse variance weighted	33	-0.00407776	0.0135663	0.763735	-0.0306678	0.0225122	0.995931	0.969798	1.02277	1.00 (0.97-1.02)	0.892817
143	KSD	CD25hi %T cell	Treg	Relative count	Inverse variance weighted	18	0.0077474	0.0288573	0.788335	-0.0488128	0.0643076	1.00778	0.952359	1.06642	1.01 (0.95-1.07)	0.91513
144	KSD	CD28+ CD45RA- CD8br %T cell	Treg	Relative count	Inverse variance weighted	30	-0.00180392	0.00706283	0.798406	-0.0156471	0.0120392	0.998198	0.984475	1.01211	1.00 (0.98-1.01)	0.920385
146	KSD	CD28- DN (CD4-CD8-) %DN	Treg	Relative count	Inverse variance weighted	29	-0.00400982	0.0158622	0.800429	-0.0350997	0.02708	0.995998	0.965509	1.02745	1.00 (0.97-1.03)	0.910077
145	KSD	CD28+ DN (CD4-CD8-) %DN	Treg	Relative count	Inverse variance weighted	29	0.00400982	0.0158622	0.800429	-0.02708	0.0350997	1.00402	0.973283	1.03572	1.00 (0.97-1.04)	0.916354
147	KSD	Resting Treg % CD4 Treg	Treg	Relative count	Inverse variance weighted	70	-0.00166985	0.00757145	0.825446	-0.0165099	0.0131702	0.998332	0.983626	1.01326	1.00 (0.98-1.01)	0.932136
148	KSD	CD3 on CD28+ CD45RA+ CD8br	Treg	MFI	Inverse variance weighted	63	0.00227678	0.0110102	0.836176	-0.0193033	0.0238568	1.00228	0.980882	1.02414	1.00 (0.98-1.02)	0.937873
149	KSD	CD25 on CD39+ activated Treg	Treg	MFI	Inverse variance weighted	14	-0.00417055	0.021027	0.842777	-0.0453836	0.0370425	0.995838	0.955631	1.03774	1.00 (0.96-1.04)	0.938933
150	KSD	CD45RA on resting Treg	Treg	MFI	Inverse variance weighted	4	-0.00527855	0.0274241	0.847367	-0.0590298	0.0484727	0.994735	0.942679	1.04967	0.99 (0.94-1.05)	0.937753
151	KSD	CD25hi %CD4+	Treg	Relative count	Inverse variance weighted	22	0.00360634	0.0192574	0.851449	-0.0341382	0.0413509	1.00361	0.966438	1.04222	1.00 (0.97-1.04)	0.93603
152	KSD	CD28+ CD45RA+ CD8br AC	Treg	Absolute count	Inverse variance weighted	32	0.00188822	0.0104894	0.857143	-0.0186709	0.0224474	1.00189	0.981502	1.0227	1.00 (0.98-1.02)	0.93609
153	KSD	CD45RA- CD28- CD8br %CD8br	Treg	Relative count	Inverse variance weighted	75	-2.93e-05	0.000163245	0.857333	-0.000349306	0.000290613	0.999971	0.999651	1.00029	1.00 (1.00-1.00)	0.930178
154	KSD	CD28- CD8br %CD8br	Treg	Relative count	Inverse variance weighted	29	0.00506267	0.0300697	0.866297	-0.053874	0.0639993	1.00508	0.947551	1.06609	1.01 (0.95-1.07)	0.9338
155	KSD	CD3 on CD39+ CD8br	Treg	MFI	Inverse variance weighted	32	0.00286819	0.0184775	0.876643	-0.0333478	0.0390841	1.00287	0.967202	1.03986	1.00 (0.97-1.04)	0.938857
156	KSD	CD28+ CD45RA+ CD8br %CD8br	Treg	Relative count	Inverse variance weighted	31	0.00137453	0.0104037	0.89489	-0.0190166	0.0217657	1.00138	0.981163	1.022	1.00 (0.98-1.02)	0.952254
157	KSD	Activated & resting Treg % CD4 Treg	Treg	Relative count	Inverse variance weighted	49	0.00141695	0.0110039	0.897541	-0.0201507	0.0229846	1.00142	0.980051	1.02325	1.00 (0.98-1.02)	0.948992
158	KSD	CD28- CD8dim %CD8dim	Treg	Relative count	Inverse variance weighted	14	-0.00145581	0.0119316	0.902889	-0.0248418	0.0219302	0.998545	0.975464	1.02217	1.00 (0.98-1.02)	0.948605
159	KSD	CD3 on CD4+	Treg	MFI	Inverse variance weighted	47	0.00133668	0.0130394	0.918351	-0.0242205	0.0268938	1.00134	0.97607	1.02726	1.00 (0.98-1.03)	0.958782
160	KSD	CD3 on CD39+ resting Treg	Treg	MFI	Inverse variance weighted	21	0.00205442	0.0245603	0.933336	-0.0460837	0.0501926	1.00206	0.954962	1.05147	1.00 (0.95-1.05)	0.968336
161	KSD	CD25 on activated Treg	Treg	MFI	Inverse variance weighted	18	0.00174821	0.0278704	0.949984	-0.0528778	0.0563742	1.00175	0.948496	1.05799	1.00 (0.95-1.06)	0.979487
162	KSD	CD3 on T cell	Treg	MFI	Inverse variance weighted	47	0.000411381	0.00982391	0.966598	-0.0188435	0.0196663	1.00041	0.981333	1.01986	1.00 (0.98-1.02)	0.990465
163	KSD	CD25hi CD45RA- CD4 not Treg AC	Treg	Absolute count	Inverse variance weighted	18	0.000269501	0.0117396	0.981685	-0.02274	0.023279	1.00027	0.977517	1.02355	1.00 (0.98-1.02)	0.999753
164	KSD	CD25hi CD45RA+ CD4 not Treg AC	Treg	Absolute count	Inverse variance weighted	33	-0.000128564	0.011199	0.990841	-0.0220786	0.0218215	0.999871	0.978163	1.02206	1.00 (0.98-1.02)	1.00292
165	KSD	CD127- CD8br %T cell	Treg	Relative count	Inverse variance weighted	23	-0.000266735	0.0268601	0.992077	-0.0529126	0.0523791	0.999733	0.948463	1.05378	1.00 (0.95-1.05)	0.998089
166	KSD	CD28+ CD45RA- CD8dim AC	Treg	Absolute count	Inverse variance weighted	38	-2.59e-05	0.00310837	0.993351	-0.00611832	0.00606651	0.999974	0.9939	1.00608	1.00 (0.99-1.01)	0.993351
q-value was determined by adjusting the nominal p-value with the false discovery rate (FDR) correction.
Results that reach suggestive (p-value<0.05) are highlighted in blue, results that reach significant (q-value<0.1) are highlighted in red.
nsnp represents the number of SNPs used in MR analysis; se: standard error; ci: confidence interval; or: odds ratio
