# Supplementary material for: The immune factors have complex causal regulation effects on kidney stone disease: a mendelian randomization study
Source: BMC Immunol. 2024 Jun 14;25:34. doi: 10.1186/s12865-024-00627-x (PMC11177369; doi:10.1186/s12865-024-00627-x)
Supplement: Supplementary file 2 — Supplementary Material 2 [file 12865_2024_627_MOESM2_ESM.xlsx]

## Sheet: Sheet1
Sensitivity analysis results of causal effects of immune cells on KSD
exposure	method	Cochran's Q test p-value		exposure	egger_intercept	MR-Egger intercept p-value		exposure	MR Analysis	Causal Estimate	Sd	T-stat	MR-PRESSO global test p-value
CCR2 on CD62L+ myeloid DC	Inverse variance weighted	0.833086		CCR2 on CD62L+ myeloid DC	0.000355962	0.974664		CCR2 on CD62L+ myeloid DC	Raw	0.0475227	0.0155294	3.06016	0.816333
	MR Egger	0.790422							Outlier-corrected	NA	NA	NA	0.816333
CCR2 on monocyte	Inverse variance weighted	0.282069		CCR2 on monocyte	0.00521241	0.545662		CCR2 on monocyte	Raw	0.0437666	0.0144695	3.02475	0.281667
	MR Egger	0.258369							Outlier-corrected	NA	NA	NA	0.281667
CD20 on memory B cell	Inverse variance weighted	0.202282		CD20 on memory B cell	-0.00275084	0.768693		CD20 on memory B cell	Raw	-0.0411039	0.0198036	-2.07558	0.215333
	MR Egger	0.17689							Outlier-corrected	NA	NA	NA	0.215333
CD25 on CD39+ CD4+	Inverse variance weighted	0.121959		CD25 on CD39+ CD4+	-0.00204925	0.712362		CD25 on CD39+ CD4+	Raw	0.0208794	0.00975473	2.14044	0.0986667
	MR Egger	0.10879							Outlier-corrected	NA	NA	NA	0.0986667
CD25++ CD8br %CD8br	Inverse variance weighted	0.540899		CD25++ CD8br %CD8br	-0.00496189	0.527017		CD25++ CD8br %CD8br	Raw	-0.0479776	0.0208927	-2.29638	0.534667
	MR Egger	0.502001							Outlier-corrected	NA	NA	NA	0.534667
CD27 on CD24+ CD27+	Inverse variance weighted	0.896459		CD27 on CD24+ CD27+	-0.00465315	0.256554		CD27 on CD24+ CD27+	Raw	0.0189659	0.00755882	2.5091	0.900333
	MR Egger	0.903588							Outlier-corrected	NA	NA	NA	0.900333
CD28- CD25++ CD8br %T cell	Inverse variance weighted	0.694715		CD28- CD25++ CD8br %T cell	0.00192622	0.825112		CD28- CD25++ CD8br %T cell	Raw	0.0501648	0.0233683	2.1467	0.690667
	MR Egger	0.644974							Outlier-corrected	NA	NA	NA	0.690667
CD28- CD25++ CD8br AC	Inverse variance weighted	0.868597		CD28- CD25++ CD8br AC	0.00745385	0.254361		CD28- CD25++ CD8br AC	Raw	0.029663	0.0117813	2.51781	0.763667
	MR Egger	0.894488							Outlier-corrected	NA	NA	NA	0.763667
CD28 on CD39+ CD4+	Inverse variance weighted	0.0898489		CD28 on CD39+ CD4+	0.00451261	0.506517		CD28 on CD39+ CD4+	Raw	-0.0392239	0.0135285	-2.89934	0.0906667
	MR Egger	0.0824858							Outlier-corrected	NA	NA	NA	0.0906667
CD28+ CD45RA+ CD8br %T cell	Inverse variance weighted	0.537197		CD28+ CD45RA+ CD8br %T cell	-0.000119068	0.979773		CD28+ CD45RA+ CD8br %T cell	Raw	0.00631301	0.0030581	2.06436	0.578667
	MR Egger	0.50072							Outlier-corrected	NA	NA	NA	0.578667
CD28+ CD45RA+ CD8dim %T cell	MR Egger	0.0565365		CD28+ CD45RA+ CD8dim %T cell	0.00507661	0.258566		CD28+ CD45RA+ CD8dim %T cell	Raw	0.0133111	0.00642518	2.0717	0.0686667
	Inverse variance weighted	0.0513752							Outlier-corrected	NA	NA	NA	0.0686667
CD3- lymphocyte %leukocyte	MR Egger	0.924433		CD3- lymphocyte %leukocyte	0.00538785	0.533945		CD3- lymphocyte %leukocyte	Raw	0.0455409	0.0154862	2.94074	0.949
	Inverse variance weighted	0.936233							Outlier-corrected	NA	NA	NA	0.949
CD3 on CD39+ CD4+	MR Egger	0.767248		CD3 on CD39+ CD4+	-0.00503459	0.368913		CD3 on CD39+ CD4+	Raw	0.0193789	0.00894737	2.16588	0.767667
	Inverse variance weighted	0.770669							Outlier-corrected	NA	NA	NA	0.767667
CD39 on CD39+ secreting Treg	MR Egger	0.155737		CD39 on CD39+ secreting Treg	0.00416192	0.305369		CD39 on CD39+ secreting Treg	Raw	-0.0136595	0.00676089	-2.02038	0.127
	Inverse variance weighted	0.153963							Outlier-corrected	NA	NA	NA	0.127
CD39+ CD4+ AC	MR Egger	0.0831276		CD39+ CD4+ AC	-0.00422274	0.653634		CD39+ CD4+ AC	Raw	-0.0327418	0.0122725	-2.6679	0.151333
	Inverse variance weighted	0.0996943							Outlier-corrected	NA	NA	NA	0.151333
CD39+ secreting Treg %CD4 Treg	MR Egger	0.449721		CD39+ secreting Treg %CD4 Treg	0.00594056	0.105794		CD39+ secreting Treg %CD4 Treg	Raw	-0.0146704	0.00675125	-2.17298	0.417
	Inverse variance weighted	0.412927							Outlier-corrected	NA	NA	NA	0.417
CD39+ secreting Treg %secreting Treg	MR Egger	0.193283		CD39+ secreting Treg %secreting Treg	0.00347256	0.348353		CD39+ secreting Treg %secreting Treg	Raw	-0.0139586	0.0067321	-2.07344	0.2
	Inverse variance weighted	0.194422							Outlier-corrected	NA	NA	NA	0.2
CD64 on CD14+ CD16- monocyte	MR Egger	0.14504		CD64 on CD14+ CD16- monocyte	0.0077402	0.0851581		CD64 on CD14+ CD16- monocyte	Raw	0.0192309	0.00937172	2.05202	0.124
	Inverse variance weighted	0.109358							Outlier-corrected	NA	NA	NA	0.124
CD8 on HLA DR+ CD8br	MR Egger	0.604691		CD8 on HLA DR+ CD8br	-0.00053285	0.923633		CD8 on HLA DR+ CD8br	Raw	-0.0492865	0.0136175	-3.61935	0.675667
	Inverse variance weighted	0.656532							Outlier-corrected	NA	NA	NA	0.675667
CD8br NKT %lymphocyte	MR Egger	0.0586615		CD8br NKT %lymphocyte	-0.00730683	0.498576		CD8br NKT %lymphocyte	Raw	0.0862455	0.0289852	2.9755	0.0873333
	Inverse variance weighted	0.0656031							Outlier-corrected	NA	NA	NA	0.0873333
CX3CR1 on CD14+ CD16- monocyte	MR Egger	0.722496		CX3CR1 on CD14+ CD16- monocyte	-0.00681053	0.352361		CX3CR1 on CD14+ CD16- monocyte	Raw	-0.0297929	0.0131156	-2.27156	0.747333
	Inverse variance weighted	0.724469							Outlier-corrected	NA	NA	NA	0.747333
CX3CR1 on CD14+ CD16+ monocyte	MR Egger	0.283138		CX3CR1 on CD14+ CD16+ monocyte	-0.00607512	0.369419		CX3CR1 on CD14+ CD16+ monocyte	Raw	-0.0305556	0.0125092	-2.44265	0.334667
	Inverse variance weighted	0.288096							Outlier-corrected	NA	NA	NA	0.334667
HLA DR on HLA DR+ CD8br	MR Egger	0.77256		HLA DR on HLA DR+ CD8br	-0.00893695	0.414935		HLA DR on HLA DR+ CD8br	Raw	-0.0654124	0.0233386	-2.80275	0.773667
	Inverse variance weighted	0.783058							Outlier-corrected	NA	NA	NA	0.773667
IgD- CD27- %lymphocyte	MR Egger	0.877769		IgD- CD27- %lymphocyte	0.021954	0.087673		IgD- CD27- %lymphocyte	Raw	-0.0555791	0.0219474	-2.53237	0.728333
	Inverse variance weighted	0.730093							Outlier-corrected	NA	NA	NA	0.728333
IgD- CD38br %B cell	MR Egger	0.655478		IgD- CD38br %B cell	0.0190628	0.130815		IgD- CD38br %B cell	Raw	-0.0815844	0.0301138	-2.7092	0.51
	Inverse variance weighted	0.491654							Outlier-corrected	NA	NA	NA	0.51
TD DN (CD4-CD8-) %DN	MR Egger	0.35913		TD DN (CD4-CD8-) %DN	0.000658023	0.885974		TD DN (CD4-CD8-) %DN	Raw	-0.0118226	0.00549481	-2.15159	0.607333
	Inverse variance weighted	0.408613							Outlier-corrected	NA	NA	NA	0.607333
Heterogeneity test refers to Cochran's Q test; MR-Egger intercept test and MR-PRESSO global test refer to detection of horizontal pleiotropy
