# Supplementary material for: The immune factors have complex causal regulation effects on kidney stone disease: a mendelian randomization study
Source: BMC Immunol. 2024 Jun 14;25:34. doi: 10.1186/s12865-024-00627-x (PMC11177369; doi:10.1186/s12865-024-00627-x)
Supplement: Supplementary file 3 — Supplementary Material 3 [file 12865_2024_627_MOESM3_ESM.xlsx]

## Sheet: Sheet1
Results of other methods the causal effect of immune cells on KSD
exposure	method	nsnp	β	or	or_lci95	or_uci95	p-value
CCR2 on CD62L+ myeloid DC	Inverse variance weighted	24	0.0475227	1.04867	1.01165	1.08704	0.00954599
	MR Egger		0.0463378	1.04743	0.966188	1.1355	0.272738
	Weighted median		0.0532661	1.05471	0.99869	1.11387	0.055757
CCR2 on monocyte	Inverse variance weighted	36	0.0437666	1.04474	1.01553	1.07479	0.00248842
	MR Egger		0.0284633	1.02887	0.971997	1.08908	0.333497
	Weighted median		0.0611434	1.06305	1.0214	1.1064	0.00271215
CD20 on memory B cell	Inverse variance weighted	46	-0.0411039	0.959729	0.923191	0.997714	0.0379332
	MR Egger		-0.0264216	0.973924	0.876971	1.0816	0.623859
	Weighted median		-0.0548093	0.946666	0.896132	1.00005	0.0502019
CD25 on CD39+ CD4+	Inverse variance weighted	76	0.0208794	1.0211	1.00176	1.04081	0.0323195
	MR Egger		0.026236	1.02658	0.991997	1.06238	0.137751
	Weighted median		0.0348738	1.03549	1.00545	1.06642	0.0202314
CD25++ CD8br %CD8br	Inverse variance weighted	20	-0.0479776	0.953155	0.913589	0.994435	0.0265571
	MR Egger		-0.030232	0.97022	0.905903	1.0391	0.399018
	Weighted median		-0.0609434	0.940876	0.884253	1.00113	0.0542956
CD27 on CD24+ CD27+	Inverse variance weighted	73	0.0189659	1.01915	1.00236	1.03621	0.0251748
	MR Egger		0.0287048	1.02912	1.00518	1.05364	0.0195139
	Weighted median		0.0248918	1.0252	0.996285	1.05496	0.0881791
CD28- CD25++ CD8br %T cell	Inverse variance weighted	27	0.0501648	1.05144	1.00025	1.10526	0.0488706
	MR Egger		0.0408227	1.04167	0.946321	1.14662	0.412458
	Weighted median		0.0697348	1.07222	0.996927	1.15321	0.0604972
CD28- CD25++ CD8br AC	Inverse variance weighted	20	0.029663	1.03011	1.00106	1.06	0.0420876
	MR Egger		0.0169398	1.01708	0.981522	1.05393	0.363226
	Weighted median		0.0084246	1.00846	0.968045	1.05056	0.686428
CD28 on CD39+ CD4+	Inverse variance weighted	53	-0.0392239	0.961535	0.936374	0.987372	0.00373944
	MR Egger		-0.0535533	0.947855	0.901871	0.996185	0.0397252
	Weighted median		-0.0684109	0.933877	0.898575	0.970565	0.000502124
CD28+ CD45RA+ CD8br %T cell	Inverse variance weighted	62	0.00631301	1.00633	1.00023	1.01247	0.041785
	MR Egger		0.00635674	1.00638	0.999409	1.01339	0.0779946
	Weighted median		0.0064141	1.00643	0.996527	1.01644	0.203826
CD28+ CD45RA+ CD8dim %T cell	Inverse variance weighted	53	0.0133111	1.0134	1.00072	1.02624	0.038293
	MR Egger		0.0093814	1.00943	0.995142	1.02391	0.202801
	Weighted median		0.0144069	1.01451	0.99813	1.03116	0.0827981
CD3- lymphocyte %leukocyte	Inverse variance weighted	18	0.0455409	1.04659	1.00412	1.09086	0.0311929
	MR Egger		0.0299667	1.03042	0.967102	1.09788	0.368126
	Weighted median		0.0601173	1.06196	1.0019	1.12562	0.0429867
CD3 on CD39+ CD4+	Inverse variance weighted	66	0.0193789	1.01957	1.00054	1.03896	0.0438329
	MR Egger		0.0332594	1.03382	0.99778	1.07116	0.0708212
	Weighted median		0.0157235	1.01585	0.986021	1.04658	0.301079
CD39 on CD39+ secreting Treg	Inverse variance weighted	130	-0.0136595	0.986433	0.973448	0.999592	0.0433443
	MR Egger		-0.0230258	0.977237	0.955763	0.999195	0.0443185
	Weighted median		-0.0341621	0.966415	0.94715	0.986071	0.000883109
CD39+ CD4+ AC	Inverse variance weighted	27	-0.0327418	0.967788	0.944787	0.99135	0.0076326
	MR Egger		-0.0240646	0.976223	0.933535	1.02086	0.301561
	Weighted median		-0.0380081	0.962705	0.937069	0.989043	0.00577834
CD39+ secreting Treg %CD4 Treg	Inverse variance weighted	156	-0.0146704	0.985437	0.972483	0.998563	0.0297815
	MR Egger		-0.0309277	0.969546	0.946934	0.992697	0.0111544
	Weighted median		-0.0275438	0.972832	0.95138	0.994768	0.0154749
CD39+ secreting Treg %secreting Treg	Inverse variance weighted	164	-0.0139586	0.986138	0.973212	0.999237	0.0381315
	MR Egger		-0.0230589	0.977205	0.954884	1.00005	0.0521845
	Weighted median		-0.026471	0.973876	0.953157	0.995046	0.015836
CD64 on CD14+ CD16- monocyte	Inverse variance weighted	83	0.0192309	1.01942	1.00086	1.03832	0.0401681
	MR Egger		0.00186305	1.00186	0.975509	1.02893	0.891393
	Weighted median		0.0115698	1.01164	0.985329	1.03865	0.389453
CD8 on HLA DR+ CD8br	Inverse variance weighted	29	-0.0492865	0.951908	0.925115	0.979478	0.000715743
	MR Egger		-0.0479094	0.95322	0.915921	0.992038	0.0261892
	Weighted median		-0.0695398	0.932823	0.89364	0.973724	0.00149206
CD8br NKT %lymphocyte	Inverse variance weighted	27	0.0862455	1.09007	1.02987	1.1538	0.0029251
	MR Egger		0.125396	1.1336	0.999776	1.28533	0.061664
	Weighted median		0.0989073	1.10396	1.02969	1.18359	0.00537755
CX3CR1 on CD14+ CD16- monocyte	Inverse variance weighted	42	-0.0297929	0.970647	0.944096	0.997944	0.0352545
	MR Egger		-0.00497178	0.995041	0.938341	1.05517	0.86892
	Weighted median		-0.0365917	0.96407	0.922018	1.00804	0.107811
CX3CR1 on CD14+ CD16+ monocyte	Inverse variance weighted	45	-0.0305556	0.969907	0.946415	0.993981	0.0145797
	MR Egger		-0.0165925	0.983544	0.946011	1.02257	0.407865
	Weighted median		-0.0385471	0.962186	0.929577	0.995939	0.0284299
HLA DR on HLA DR+ CD8br	Inverse variance weighted	18	-0.0654124	0.936681	0.887595	0.988482	0.0172263
	MR Egger		-0.026969	0.973391	0.876464	1.08104	0.621167
	Weighted median		-0.046465	0.954598	0.887403	1.02688	0.212139
IgD- CD27- %lymphocyte	Inverse variance weighted	18	-0.0555791	0.945937	0.900685	0.993463	0.0262692
	MR Egger		-0.158853	0.853122	0.755444	0.963429	0.0209524
	Weighted median		-0.0740462	0.928629	0.864095	0.997982	0.043908
IgD- CD38br %B cell	Inverse variance weighted	12	-0.0815844	0.921655	0.867464	0.979232	0.00831942
	MR Egger		-0.174858	0.839576	0.73979	0.952822	0.021986
	Weighted median		-0.0758221	0.926981	0.849554	1.01146	0.0884115
TD DN (CD4-CD8-) %DN	Inverse variance weighted	30	-0.0118226	0.988247	0.977661	0.998948	0.03143
	MR Egger		-0.0121168	0.987956	0.976505	0.999542	0.0512016
	Weighted median		-0.0127591	0.987322	0.973417	1.00143	0.077874
nsnp represents the number of SNPs used in MR analysis; ci: confidence interval; or: odds ratio
